# Supplementary material for: Clonal landscape of autoantibody-secreting plasmablasts in COVID-19 patients
Source: Life Sci Alliance. 2024 Sep 17;7(12):e202402774. doi: 10.26508/lsa.202402774 (PMC11408605; doi:10.26508/lsa.202402774)
Supplement: Supplementary file 1 [file LSA-2024-02774_TableS1.xlsx]

## Sheet: Sheet1
Table S1. Donor information for mAb generation
Sample ID	Condition	Sex	Age	Ethnicity	WHO score	Clinical presentation	Comorbidities	Outcomes
SG_CO_OK_00004	Moderate	M	73	East Asian	4	Fever	HT	Recovered
SG_CO_OK_00007	Severe	M	55	East Asian	6	Fever, cough	None	Recovered
SG_CO_OK_00010	Severe	F	80	East Asian	8	Fever, cough	HT, dyslipidemia	Death
SG_CO_OK_00011	Severe	M	62	East Asian	6	Fever, cough, dyspnea dysgeusia	None	Recovered
SG_CO_OK_00014	Severe	M	79	East Asian	6	Fatigue, dyspnea	HT	Recovered
SG_CO_OK_00018	Moderate	M	50	East Asian	4	Fever, cough, dysgeusia, fatigue	None	Recovered
SG_CO_OK_00019	Severe	M	73	East Asian	6	Fever	HT, T2DM	Recovered
SG_CO_OK_00020	Severe	M	73	East Asian	6	Fever	Hyperuricemia, dyslipidemia, T2DM	Recovered
SG_CO_OK_00022	Moderate	M	64	East Asian	4	Fever, dyspnea, dysgeusia, dysosmia, diarrhea	Dilated cardiomyopathy	Recovered
SG_CO_OK_00027	Severe	M	58	East Asian	6	Fever, cough, dyspnea, fatigue	HT, T2DM, emphysema	Recovered
SG_CO_OK_00028	Moderate	F	39	East Asian	4	Fever, fatigue, sputum, headache	Lymphangio-leiomyomatosis	Recovered
SG_CO_OK_00030	Severe	M	80	East Asian	6	Fatigue, dyspnea	HT	Recovered
VP10	BNT162b2- vaccinated	F	36	East Asian	na	na	None	na
VP12	BNT162b2- vaccinated	M	25	East Asian	na	na	None	na
VP25	BNT162b2- vaccinated	F	24	East Asian	na	na	None	na
*: days of blood collection after symptom onset of COVID-19, or second administration of BNT162b2 vaccine.
na: not applicable
HT: hypertension
T2DM: type 2 diabetes mellitus
