# Supplementary material for: Clonal landscape of autoantibody-secreting plasmablasts in COVID-19 patients
Source: Life Sci Alliance. 2024 Sep 17;7(12):e202402774. doi: 10.26508/lsa.202402774 (PMC11408605; doi:10.26508/lsa.202402774)
Supplement: Supplementary file 2 [file LSA-2024-02774_SdataFS1.zip › SourceDataForFigureS1/SourceDataForFigureS1C.xlsx]

## Sheet: FigS1
0	1	2	3	4	5	6	7	8	9	10	11	12	13	14
0	0	0	0.05119	0.12245	0	0.06441	0.01689	0.09153	0.00344	0.06143	0.04362	0	0.00329	0
0.01024	0	0	0.03729	0.03041	0	0	0.06102	0.08108	0.07432	0.02381	0.03367	0	0.02027	0
0	0	0	0.08754	0.02034	0	0.11486	0	0.09396	0.07458	0.05155	0.04013	0.0756	0	0
0	0	0	0.02013	0.04407	0	0.09396	0.00342	0	0.03378	0.06081	0.03401	0	0	0.0897
0	0	0	0	0.07877	0	0.00338	0.01031	0.06081	0.04068	0.0301	0.01701	0	0	0.04082
0	0	0	0.0473	0.02721	0	0.05743	0.01706	0.09396	0.03041	0	0.03367	0	0	0
0	0	0.00338	0.09396	0.08852	0	0.05743	0.0274	0.0906	0.01356	0.08108	0.02027	0	0	0
0	0	0	0	0.09492	0	0.05743	0.03072	0.05763	0.05424	0.0273	0.12375	0	0	0
0	0	0	0.13176	0.04082	0	0.04054	0.01689	0.09153	0.00334	0.00338	0.04054	0	0	0.12203
0	0	0.00676	0.08136	0.05051	0	0.0906	0.03072	0.0906	0	0	0.01333	0	0	0.12203
0	0	0	0.09153	0.05387	0	0	0.01356	0.03051	0.02721	0	0.04983	0	0	0.12881
0	0	0	0.10738	0.00678	0	0.07458	0.07458	0.09396	0.06102	0.05743	0.125	0	0	0.07167
0	0	0	0.07095	0.08418	0	0.05743	0	0.09153	0.06441	0.10596	0.05822	0	0	0.12203
0	0	0	0.07667	0.09609	0	0.05743	0.09932	0.0785	0.02365	0.06485	0.01017	0	0	0.08784
0	0	0.00338	0.09459	0.03767	0	0.02349	0	0.11186	0	0.06143	0.05442	0	0	0.09589
0	0	0	0.08725	0.12162	0	0.05743	0.01342	0.09153	0.00678	0.09153	0.0339	0	0	0
0	0.00339	0	0.06143	0.02703	0	0.05743	0.02055	0.0906	0.09153	0	0.03987	0	0	0
0	0	0	0.0339	0.02013	0	0.03367	0.09122	0.09153	0.03051	0.14966	0.06757	0	0
0	0	0	0.09396	0.08446	0	0.05743	0.07095	0.09396	0.06419	0.06419	0	0	0
0	0.00331	0	0.08725	0.0678	0	0.05743	0.05461	0.05763	0.02373	0	0.02712	0.02048	0
0	0	0	0.15068	0.125	0	0.07143	0.10239	0.05782	0.01356	0.12162	0	0	0.00338
0	0	0	0.00671	0.08814	0	0.04392	0.03425	0.09153	0	0	0.0273	0	0
0	0	0	0.05102	0.04362	0.00338	0.05743	0	0.02041	0.0339	0	0.09122	0	0
0	0	0	0.04746	0.07095	0	0.05743	0.05085	0.09153	0.03344	0.00339	0.04054	0	0
0	0	0	0.09153	0.08219	0	0.05743	0.0101	0.03378	0.02712	0	0.04682	0	0
0	0	0	0.07718	0.18243	0	0.05743	0.01356	0.09153	0.02397	0	0.01351	0	0
0	0	0	0.08219	0.04437	0	0.05743	0.0473	0.08754	0.03378	0	0.08844	0	0
0	0	0	0.07407	0.05068	0	0.05743	0.07167	0.09153	0.05068	0	0	0.0274	0
0	0	0	0.09396	0.13402	0	0.05743	0.0301	0.07586	0.04498	0	0.07241	0	0
0	0	0	0.03378	0.09215	0	0.05743	0.09278	0.0906	0.02712	0	0	0	0
0	0	0	0.02703	0.08108	0	0.05743	0.08532	0.09153	0.07216	0	0.04467	0	0
0	0	0	0.05461	0.13287	0	0.05743	0.12287	0.09732	0.04348	0	0.05424	0	0
0	0	0	0.09153	0.05119	0	0.05743	0	0.01689	0.04778	0	0.02034	0	0
0	0	0	0	0.01689	0	0.00333	0.0339	0.14047	0.0756	0	0.05085	0.06849	0
0	0	0	0.06463	0.06419	0	0.08844	0	0.09153	0.04054	0.02961	0.03472	0	0
0	0	0	0.05351	0.0777	0	0.05743	0.05051	0.09153	0	0.13468	0.04778	0.05405	0
0	0	0	0.07823	0.14527	0	0.05743	0	0.09396	0.0101	0	0.05802	0.00336	0
0	0	0	0.06081	0.06757	0	0.05743	0.13605	0.09153	0.09556	0.13468	0.03974	0.00331	0
0	0	0	0.04795	0.08651	0	0.08754	0.04392	0.11186	0.09524	0	0.01695	0	0
0.00339	0	0	0.09153	0.06419	0	0.05743	0.00664	0.04682	0.00993	0	0.00678	0	0.02048
0	0	0	0.09524	0.09831	0	0.09396	0.06757	0.0339	0.04054	0	0.04054	0	0.06826
0	0	0	0.0906	0.10473	0	0.05743	0.07241	0.08754	0.04422	0	0.06441	0	0.07509
0	0.0202	0	0.01351	0.07095	0	0.05743	0	0.10067	0.01701	0	0.05155	0	0.06826
0	0	0	0.04152	0.07047	0.00678	0.05743	0.07047	0	0	0	0	0	0.06826
0	0	0	0.01695	0.02027	0	0.05743	0	0.09153	0.08784	0	0.01724	0	0
0	0	0	0.04348	0.03729	0	0.05743	0.0301	0.05405	0.06122	0.02712	0.03051	0	0.06826
0	0	0	0.12162	0.15254	0	0.04746	0.07692	0.07458	0.11525	0	0.0903	0	0.06826
0	0.00337	0	0.02013	0.04407	0	0.07797	0.03344	0	0.05822	0.05575	0.00345	0	0.06826
0	0	0.00344	0.09153	0.10847	0	0.10135	0	0.09153	0.05743	0.07458	0.05051	0	0.06826
0	0	0	0.09153	0.07095	0	0	0.04096	0.06143	0.01024	0	0	0.00342	0.06826
0	0	0	0.13072	0.05051	0	0	0	0.02712	0.01661	0.00338	0.03041	0	0.06826
0.03082	0	0	0.05155	0.10135	0	0.05802	0.00341	0.03041	0.05351	0.0034	0	0	0.06826
0.00338	0	0	0.05802	0.06143	0	0.0302	0.04983	0.10738	0.05051	0.02712	0.09831	0	0
0	0.02034	0	0.07266	0.02027	0	0.05743	0.05119	0	0.03356	0.10135	0	0	0.02703
0	0	0.00339	0.0473	0.09122	0	0.05743	0.00341	0.09396	0.06143	0	0.06102	0.06081	0
0	0	0	0.05442	0.04054	0	0.05743	0.02365	0.05068	0.01695	0	0.05137	0	0
0	0	0	0.05085	0.02055	0.04054	0	0.05442	0.09396	0.05068	0	0.02703	0	0
0	0	0	0.05743	0.10067	0	0.05743	0.05424	0.12153	0.05405	0	0	0	0.02703
0	0.00678	0	0.09122	0.11074	0	0.05743	0	0.06441	0.00673	0	0.04967	0.13667	0.06826
0	0	0	0.05763	0.04054	0	0	0	0.09732	0	0	0	0	0.06826
0	0	0	0	0.13559	0	0.11525	0.01701	0.03051	0	0	0.11458	0	0.02703
0	0	0	0.01347	0.06441	0	0.05743	0.03767	0.03401	0.02034	0	0.06419	0.00338	0.02703
0	0	0	0.06143	0.05085	0	0.07432	0	0.10738	0	0.02676	0.0473	0	0.06826
0	0	0	0.07586	0.0473	0	0.10101	0.02041	0.03051	0	0.00339	0.04422	0.00338	0.04082
0	0	0	0.03679	0.0301	0	0.05743	0.08163	0.07192	0.04795	0	0.04778	0	0.02703
0	0	0	0.05085	0.10473	0	0.09864	0.0777	0.09153	0.05351	0.00336	0.02365	0	0.04392
0	0	0	0.04348	0	0	0.05743	0.05351	0.09396	0	0	0.03041	0	0
0	0	0	0.07931	0.0785	0.00338	0.05743	0.07095	0.02676	0	0	0.00341	0	0.06826
0	0	0	0.08108	0.12838	0	0.05743	0.0906	0.06143	0.07383	0	0.06081	0	0
0	0.00338	0	0.15101	0.01701	0	0.10738	0.05802	0.08904	0.05705	0.03691	0	0.03072	0
0	0	0	0.09153	0.10653	0	0.04407	0.03051	0.06441	0.0473	0	0.08418	0	0.06826
0	0	0	0.05461	0.05102	0	0.08725	0.14576	0.00676	0.05085	0.0897	0.06849	0	0.02703
0	0	0.00334	0	0.02623	0	0.05743	0.06081	0	0.02034	0.0897	0.04054	0	0
0.06355	0	0	0.05405	0.12671	0	0.05743	0.09898	0.07509	0.05782	0	0.16667	0	0
0	0	0	0.03401	0.07797	0	0.02703	0.07432	0	0.05068	0.03691	0.06441	0.00676	0.08446
0	0	0	0.09396	0.03041	0	0.05743	0.08027	0.05119	0.0777	0.0897	0.0625	0	0.08532
0	0	0	0.09732	0.0684	0.00676	0.07877	0.07095	0	0.05405	0	0	0	0.07509
0	0	0	0.10884	0.08532	0	0.05743	0.05782	0.05763	0.02721	0	0.02759	0	0
0	0	0	0.04407	0.12542	0	0.05461	0.08191	0	0	0.06803	0.01661	0	0.08108
0	0.00338	0	0.05351	0.08108	0	0.05743	0.06081	0	0.05705	0.0897	0.07458	0	0
0	0	0	0.08446	0.12881	0	0.05743	0.03425	0	0.05424	0.0897	0.07509	0	0
0	0	0	0.0756	0.03716	0	0.05743	0.03691	0.09184	0.01375	0.09459	0.05822	0.11224	0.06826
0	0	0	0.11864	0.11486	0	0.05743	0.04305	0.05119	0	0	0.04437	0	0.06826
0	0	0	0	0.02034	0	0.05743	0.02373	0	0.04437	0	0	0	0
0	0	0	0.0756	0.02027	0	0.05743	0.02365	0	0	0	0	0.01338	0
0	0	0	0.07797	0.02694	0	0.06143	0.01695	0	0	0.03691	0.02373	0	0
0	0	0	0.06228	0.03041	0.0034	0.05743	0	0.09556	0.09459	0.03691	0.0068	0.0918	0
0	0	0	0.10239	0.02055	0	0.05743	0.01689	0	0.07119	0.06803	0.05405	0.00338	0
0	0	0	0.01695	0.03741	0	0.05763	0.01017	0	0.08446	0.0897	0.06355	0	0
0	0	0.00685	0.09215	0.06757	0	0.05743	0.02667	0	0.00338	0	0.02013	0	0
0	0	0	0.08163	0.13514	0	0.05743	0.0604	0.04027	0.01356	0	0.01695	0	0.02389
0	0	0	0.05763	0.0473	0	0	0.00676	0.15068	0.03793	0.03691	0.02027	0	0.02389
0	0	0	0.07192	0.11074	0	0.09396	0.05085	0.09556	0.09864	0.09215	0.04054	0	0.00338
0	0	0	0.0897	0.05245	0	0.05743	0.06102	0.03	0	0.06376	0.03425	0	0.00338
0	0	0	0.09215	0.10884	0	0.05743	0.04392	0	0.00341	0.03691	0.05782	0	0
0.00338	0	0	0.14237	0.0339	0	0.05743	0.04762	0.05351	0	0.03691	0.05085	0	0
0	0	0	0	0.08874	0	0.05743	0.0473	0.04082	0	0.0897	0.01356	0	0
0	0.0102	0	0	0.01014	0	0.05743	0.07119	0	0	0.03691	0.04054	0.00338	0.07071
0.01024	0	0	0.09215	0.05667	0	0.05743	0.06102	0.06757	0	0.0897	0	0.08027	0.07071
0	0	0	0.08108	0.08136	0	0.05743	0.04054	0.01695	0	0.0897	0.06803	0	0.07071
0	0	0	0.07692	0.05822	0.00332	0	0.03367	0	0.04422	0.03691	0.01689	0	0.07071
0	0	0	0.0897	0.04795	0	0.00338	0.02365	0.05226	0	0.0897	0.11724	0	0.07071
0	0	0	0.0897	0.23103	0	0.11486	0.05461	0	0.02034	0	0.18707	0	0
0	0.00338	0	0.0273	0.01684	0	0	0.02041	0	0.07292	0.03691	0.07167	0	0.07071
0	0	0	0.09153	0.10169	0	0.09732	0.03767	0	0.07023	0	0.05802	0	0.00338
0	0	0	0.03716	0.12416	0	0	0.04068	0.05119	0	0	0.08814	0	0.03061
0.00334	0	0	0.07143	0.03654	0	0	0.07095	0.05686	0.05461	0.04651	0.09122	0	0.07071
0	0	0	0.07877	0.09589	0	0	0.06757	0	0.02414	0.06441	0.07143	0	0.07071
0	0	0	0.03741	0.11037	0	0	0.13176	0.01014	0	0	0.04392	0	0.05424
0	0	0	0.04698	0.01695	0	0.00676	0.02405	0	0.06757	0.05351	0.01017	0	0
0	0	0	0.10239	0.13898	0	0.06441	0.05068	0.06419	0	0.03679	0.07458	0	0
0	0	0.00341	0.07266	0.01993	0	0	0.03082	0.06507	0.07432	0	0.03093	0	0.02034
0	0	0	0	0.03679	0	0	0.09797	0.04918	0.03729	0	0.00671	0	0.09122
0	0	0	0.06954	0.08163	0	0.06441	0.10653	0	0.0303	0	0.06081	0	0
0	0	0	0	0.0473	0	0.06441	0	0	0	0.11037	0	0	0.07071
0	0.00338	0	0.0598	0.05369	0	0.06441	0.09966	0	0.05822	0	0.12162	0	0
0	0	0	0.02397	0.03654	0	0.03691	0.05842	0	0	0	0.03401	0.12838	0.07071
0	0.00676	0	0.09556	0.06849	0	0.03691	0.06757	0.09556	0.05387	0	0.11628	0	0.07071
0	0	0	0.08874	0.0678	0	0.03691	0	0	0	0	0.02349	0	0
0.00338	0	0	0.05782	0.0473	0	0.06081	0.05119	0	0	0	0.08904	0	0.07071
0.00339	0	0	0.07143	0.03654	0	0.03691	0.00342	0	0.10616	0	0.02381	0	0.07071
0	0	0	0	0.05424	0	0.06441	0.10811	0.05424	0.0473	0	0.1322	0.02333	0.07071
0	0	0	0.07143	0.03041	0	0.06441	0.05782	0.0411	0.04027	0.04746	0.0777	0	0.07071
0	0	0	0.05763	0.04262	0	0	0.10811	0	0.1	0	0.04068	0	0.08136
0	0	0	0	0.06081	0	0	0.10239	0.02676	0.01	0	0.10239	0	0.07071
0	0	0	0.03716	0.07119	0	0.05667	0.06419	0.03344	0.07167	0	0.07432	0	0.07071
0.00339	0	0	0.09153	0.13176	0	0.03691	0.08306	0.03716	0.10702	0	0.07143	0	0.04795
0.02389	0	0	0.06803	0.06081	0	0.03691	0	0.05743	0.04651	0	0.07383	0	0
0	0	0.00338	0.03716	0.0473	0	0.03691	0.02712	0	0.06645	0.07285	0.14334	0	0.06803
0	0	0	0.09215	0.04422	0.00678	0	0.05119	0.08446	0.04305	0.12292	0.04027	0.02703	0.03378
0	0	0	0.05498	0.0102	0	0.03691	0.06081	0.05743	0.07458	0	0.07383	0	0.07071
0	0	0	0.04054	0.00339	0	0	0.01695	0.05743	0.09556	0	0.12203	0	0.06164
0	0	0	0.03716	0.02365	0	0.03691	0.09215	0.06485	0.04305	0.00342	0.05068	0	0.1115
0	0	0	0.04054	0.04096	0	0	0.03729	0.05479	0.00339	0.08108	0.05842	0.01695	0
0	0	0.00341	0.09864	0.03716	0	0.06441	0.07333	0.05085	0.04305	0	0.1723	0	0
0	0	0	0	0.08844	0	0	0.0777	0.04698	0.08532	0.02365	0.08725	0	0.07071
0	0	0	0.09797	0.11486	0	0.03691	0.0339	0.08389	0.06757	0	0.09524	0	0
0	0	0	0.06081	0.07167	0	0	0.03041	0	0.09524	0.07285	0	0	0
0	0	0	0	0.02027	0	0	0.05743	0.08027	0.03987	0.0298	0.03754	0	0.07071
0.00339	0	0	0	0.10653	0	0.03716	0.02389	0.03767	0.09492	0.07383	0.02389	0	0.07071
0	0	0	0.03716	0.13898	0	0	0.03041	0.04437	0.07432	0.05902	0	0	0
0	0	0	0.03691	0.08278	0	0	0.04437	0	0.02676	0	0.05068	0	0.07071
0	0	0	0.0602	0.0132	0	0.03691	0.08784	0.10274	0.09122	0.02365	0.08475	0	0.07071
0	0	0	0.00673	0.07797	0	0	0.08197	0.05743	0.04305	0.07095	0.06803	0	0
0	0	0	0.07023	0.04054	0	0.02357	0	0.09797	0.04305	0.03041	0	0	0
0	0	0	0.14726	0	0	0.06441	0.03051	0	0.05102	0.03041	0.07586	0	0
0	0	0	0.06419	0.06757	0	0.06441	0.00662	0.08027	0.03401	0.02365	0.00997	0	0.07797
0	0	0	0	0.07877	0.00344	0.05461	0.07823	0.08219	0.03041	0	0	0	0
0	0	0	0.06272	0.03061	0	0	0.0034	0	0.06757	0	0.11644	0	0.07071
0	0	0	0.03716	0.12881	0	0	0.04636	0.06689	0.13014	0.04082	0	0	0.07071
0.00338	0	0	0.03716	0.08276	0	0.03691	0	0.08027	0.03729	0	0.06102	0	0.07071
0	0	0	0.01695	0.09459	0.00338	0.06441	0	0.0903	0.03051	0.10135	0.04068	0	0.12759
0	0	0	0	0.04054	0	0.03691	0.08108	0.09459	0.07616	0.11301	0	0	0.02389
0	0	0	0	0.07216	0	0.06441	0.02676	0	0	0	0.0678	0	0
0	0	0	0	0.03716	0	0.03691	0.03378	0.05479	0.03401	0.07458	0	0	0.07071
0	0	0	0.02365	0.00338	0	0.17065	0.07095	0.05743	0.0473	0	0.05387	0	0.07071
0	0	0	0.05763	0.06143	0	0.00676	0.05102	0.02341	0.04392	0	0.08814	0	0.07071
0	0	0	0.08108	0.07119	0	0.03691	0.06419	0.06355	0.04407	0	0.07823	0	0.07071
0	0	0	0	0.07119	0	0	0.05085	0.03041	0.32	0.03413	0.04096	0	0.07071
0.0068	0	0	0.03716	0.17627	0	0.06441	0.01706	0.05479	0.08108	0.07458	0.0302	0	0.00683
0	0	0	0.11525	0.02007	0	0	0.03333	0.05743	0.00339	0.04762	0.04467	0	0.07071
0	0	0	0.08136	0.0678	0	0	0.15571	0.04746	0.02623	0	0	0	0.07071
0	0	0	0	0.14334	0	0	0.02034	0.08027	0	0.08904	0.01706	0	0.07071
0	0	0	0	0.0777	0	0.05517	0.02365	0.09622	0	0.08784	0.01342	0	0.00683
0	0	0	0.09556	0.09215	0	0.03691	0.0302	0	0.04651	0.05743	0.02389	0.0034	0
0	0	0	0.08532	0.06419	0	0	0.01701	0	0.04746	0.1843	0.02389	0	0
0	0	0	0.06291	0.13889	0	0.03691	0.04054	0.03425	0.02703	0.03729	0.0273	0	0.00338
0	0	0	0	0.0604	0	0.09215	0.00662	0.06376	0.01684	0	0.02389	0	0
0	0	0	0.03729	0.06597	0	0	0.03051	0	0.0137	0.07483	0.02389	0	0.03413
0	0	0	0.08503	0.15411	0	0.03691	0.02676	0.09459	0.02365	0.07483	0.02389	0	0.07071
0	0	0	0.05424	0.13898	0	0	0.03051	0.07167	0.06485	0.07667	0.02389	0	0.02703
0	0	0.00338	0.02397	0.05782	0	0	0.04068	0.08027	0.02389	0	0.02389	0	0.07071
0	0	0	0.08814	0.03401	0	0	0.05842	0.05743	0.0473	0.07823	0.02389	0	0.04795
0	0	0	0	0.16554	0	0.03691	0.01361	0.05743	0.05085	0.13333	0.02389	0	0.07877
0	0	0	0.07167	0.03356	0	0.06441	0.02007	0.0411	0.04746	0.13333	0.02389	0	0
0.00339	0.00338	0	0.03716	0.04068	0	0.06441	0.00683	0.04054	0.01706	0	0.02389	0	0.07071
0	0	0	0.01695	0.02703	0	0	0.04068	0.00344	0.02373	0.07483	0.02389	0	0.07071
0	0.00339	0	0.06102	0.09215	0	0.06441	0	0	0.05405	0	0.02389	0	0
0.00676	0	0.00338	0	0.05442	0	0.06441	0.01695	0.05743	0.04746	0	0.02389	0	0.07071
0	0	0.00331	0	0.11149	0	0.06441	0.02034	0.05743	0.01351	0.02341	0.02389	0	0.07071
0	0.00338	0	0	0	0	0	0	0.08027	0.09524	0	0.02389	0	0.07071
0	0	0.00662	0	0.09732	0.00338	0.03322	0.07718	0.03767	0.08784	0	0.02389	0.00334	0.07071
0	0	0	0.05119	0.06355	0	0	0.07095	0.05424	0.06186	0.09215	0.02389	0	0
0	0	0	0	0.0777	0	0.06441	0	0.08361	0.04348	0	0.02389	0	0.07071
0	0	0.01689	0	0.05743	0	0.06441	0.03401	0.07358	0.05822	0	0.02389	0	0
0	0	0	0.11945	0.03061	0	0.06441	0.03401	0.06803	0.00673	0	0.02389	0	0.04392
0	0	0	0.07143	0.04082	0	0	0.03072	0.08027	0.06419	0	0.02389	0	0.02007
0	0.02389	0.00338	0.19595	0.11604	0	0.06441	0.07192	0.10033	0.05743	0	0.02389	0.12329	0.12162
0	0.0034	0	0.04068	0	0	0	0.05405	0.06689	0.01689	0	0.02389	0	0.07071
0	0.00331	0	0.05862	0.13851	0.00338	0	0.02721	0.10135	0.06102	0.09215	0.02389	0.05822	0.07071
0	0	0	0.06485	0.08874	0	0.06441	0.05085	0.05743	0.01701	0.03344	0.02389	0	0.07071
0	0	0.00331	0.09215	0.05102	0	0	0.02341	0.05763	0.04054	0	0.02389	0	0.00332
0	0	0	0	0.06463	0	0	0.06529	0	0.00671	0.00678	0.02389	0	0.07071
0	0	0	0.03716	0	0	0.03691	0.05629	0	0.0302	0	0.02389	0	0.07071
0	0	0	0.06316	0.06102	0	0	0.06803	0.125	0.08361	0	0.02389	0	0.06873
0	0	0	0.15203	0.02007	0	0	0.10204	0.08027	0.00338	0	0.02389	0	0.07071
0	0	0	0.10922	0.07119	0	0.06441	0.00678	0.06419	0.15411	0	0.02389	0	0.07071
0	0	0.00331	0	0.10847	0	0.06441	0.05119	0.05743	0.01351	0	0.02389	0	0.07071
0	0	0	0.09556	0.10653	0	0	0.07241	0	0.03061	0	0.02389	0	0
0	0	0	0.06485	0.08108	0	0	0.02048	0.10473	0.06826	0	0.02389	0	0.02721
0	0	0	0	0.08136	0	0	0.01356	0.02365	0.09428	0.04096	0.02389	0	0.03729
0	0	0	0	0.02027	0	0.03691	0.06757	0.09459	0.01695	0.04762	0.02389	0	0
0	0	0	0.0897	0.01351	0	0.07483	0.04762	0.02365	0.0137	0	0.02389	0	0
0	0	0	0	0.04392	0	0	0.07241	0.10169	0.03691	0	0.02389	0	0.16892
0	0	0	0.05068	0.03344	0	0.03691	0	0.11186	0.03767	0	0.02389	0.00344	0.07071
0	0	0	0	0.07877	0	0	0.0034	0.10169	0.01329	0.11149	0.02389	0	0.07071
0	0.03716	0	0.12585	0.04013	0	0	0.0906	0.05782	0.07458	0.06977	0.02389	0	0
0	0	0	0.06143	0.08163	0	0.03691	0.08191	0.02365	0	0.0411	0.02389	0	0
0	0	0	0.07358	0.08136	0	0	0.0034	0.0777	0	0	0.02389	0	0.07071
0	0	0	0.00338	0.01365	0	0.03691	0	0.02365	0.09797	0	0.02389	0	0.07071
0	0	0	0.09122	0.0785	0	0.06355	0.0906	0.02365	0.06081	0.06803	0.02389	0	0.06803
0	0	0	0.1723	0.13058	0	0	0.00338	0.02365	0.04392	0	0.02389	0	0.08784
0.00338	0	0.0034	0.07432	0.02685	0.01014	0	0.17687	0.02365	0.08108	0	0.02389	0	0.02034
0	0	0.00344	0.05862	0.08446	0	0	0.05743	0.02365	0.03041	0	0.02389	0	0.09122
0	0	0	0.00683	0.13356	0	0	0.0678	0.07143	0	0	0.02389	0	0.08784
0	0	0	0	0.02365	0	0.06441	0.04452	0.13559	0.04392	0	0.02389	0	0.04054
0	0	0	0.09898	0.07432	0	0.03691	0.03691	0.02365	0.01375	0	0.02389	0	0
0	0	0	0.03716	0.02721	0	0.06441	0.09932	0.0692	0	0	0.02389	0	0
0	0	0	0.06441	0.0903	0.00336	0.06441	0.01678	0.02365	0.10105	0	0.02389	0	0.08784
0	0	0	0.01667	0.0785	0	0.03691	0.04054	0.08108	0.13793	0.09153	0.02389	0	0.04054
0	0	0	0.06441	0.0678	0	0	0	0.02365	0	0.10239	0.02389	0	0
0	0	0	0.0897	0.03741	0	0.00338	0.0678	0.04422	0.06529	0	0.02389	0	0.04054
0.00676	0	0	0	0.01361	0	0.10884	0.02405	0.12881	0.11684	0.04196	0.02389	0	0.04054
0	0.00339	0	0.09556	0.09589	0	0.06441	0.02721	0.02365	0	0.03754	0.02389	0	0
0	0	0	0.09589	0.06102	0	0	0.04762	0.02365	0.05705	0	0.02389	0	0.04054
0	0	0	0	0.05085	0	0.03691	0	0.09396	0.0473	0.06376	0.02389	0	0.08784
0	0	0	0.1058	0.07458	0.06441	0.03691	0.07432	0.0692	0.02048	0.04746	0.02389	0	0
0	0	0	0.03716	0.01672	0.01365	0.06441	0.02712	0.10544	0	0.08904	0.02389	0	0.08784
0	0	0	0.06102	0.0346	0	0.03691	0.06645	0.0068	0.07192	0.04377	0.02389	0	0.08784
0	0	0	0.00338	0.0273	0	0.06441	0.11589	0.12027	0.06757	0.06081	0.02389	0	0
0.00676	0	0	0.00676	0.11684	0	0.07143	0.07797	0.06081	0.0273	0	0.02389	0	0.08784
0	0	0	0.02694	0.0473	0	0.05068	0.08562	0.11864	0.05351	0	0.02389	0	0.08784
0	0	0	0	0.07797	0	0	0	0.02365	0.0807	0.11986	0.02389	0	0
0	0	0	0	0.12671	0	0.03691	0.02034	0.12027	0.00344	0.02389	0.02389	0.0777	0
0	0	0	0.10884	0.03767	0	0.06441	0.01361	0.02365	0.07266	0.06826	0.02389	0	0
0	0	0	0.03051	0.06061	0	0	0	0.03072	0	0.02389	0.02389	0	0.08784
0	0	0	0	0.04667	0	0.0897	0.00676	0.02365	0.05085	0.02389	0.02389	0	0.08784
0	0	0	0	0.10847	0	0.06441	0.02373	0.02365	0.03082	0.02389	0.02389	0	0.08784
0	0	0	0.05517	0.11864	0	0	0.03041	0.02365	0.06081	0	0.02389	0	0.08784
0	0	0	0.0897	0.11186	0	0	0.00341	0.02365	0.05763	0.02389	0.02389	0.08027	0.05369
0	0	0	0.1058	0.02373	0	0.06441	0	0.02365	0.03041	0	0.02389	0	0
0	0.04013	0	0.09153	0.07616	0	0.06441	0	0.05556	0.06734	0	0.02389	0	0
0	0	0	0	0.21	0	0	0	0.0473	0	0	0.02389	0	0.08784
0	0	0	0	0.11149	0	0	0.0102	0.02365	0.12	0	0.02389	0	0.04054
0	0	0	0	0.10508	0	0	0.03754	0.07095	0	0	0.02389	0	0.04054
0	0	0.02703	0.07509	0.05763	0	0	0	0.08191	0.03103	0.05842	0.02389	0	0.04054
0	0	0	0.0598	0.08446	0	0	0	0.02365	0.00676	0	0.02389	0.08874	0.08784
0	0	0	0.04082	0.09898	0	0.09091	0	0.08475	0.04124	0.06757	0.02389	0.00683	0.08784
0	0	0	0.04319	0.07823	0	0.06441	0	0.02365	0.04778	0	0.02389	0	0.04054
0	0	0	0	0.10473	0	0.07432	0.02034	0.02365	0.14865	0	0.02389	0	0
0	0	0	0.02381	0.05034	0	0.03691	0	0.0692	0	0	0.02389	0	0
0	0	0	0.08446	0.09603	0	0.06441	0	0.13559	0.05102	0	0.02389	0	0
0	0	0	0.0897	0.0678	0	0.03716	0.10616	0.02365	0.08247	0.00339	0.02389	0	0
0	0	0	0.04068	0.07023	0	0	0.09934	0.07119	0.03051	0	0.02389	0	0
0	0	0	0.01356	0	0	0.03691	0.08163	0.04778	0	0.11486	0.02389	0	0
0	0	0	0	0	0	0.03691	0.01342	0.07509	0	0.08784	0.02389	0	0
0.00338	0	0	0	0	0	0.06441	0	0.05802	0.08874	0	0.02389	0	0
0	0	0	0.0598	0.11824	0	0.07612	0.03061	0	0.02027	0	0.02389	0	0
0	0	0.00338	0.13176	0.04068	0	0.03691	0.06122	0.18305	0.05705	0.09122	0.02389	0	0
0	0.00339	0	0.03716	0.07383	0	0.06441	0	0	0.05424	0.09122	0.02389	0	0
0	0	0	0.03716	0.01706	0.00334	0.06441	0.01347	0	0.02721	0.09122	0.02389	0	0
0	0	0	0.09556	0.14469	0	0.03691	0	0.06757	0.04082	0	0.02389	0	0
0	0	0	0.07718	0.05648	0	0.03691	0.01706	0.11706	0.03716	0.08784	0.02389	0	0
0	0	0	0.00336	0.08276	0	0	0.07641	0.10175	0.05085	0.08784	0.02389	0	0.04407
0	0	0	0.09797	0.03819	0	0.06441	0.05068	0	0.12925	0	0.02389	0	0
0	0	0	0	0.17869	0	0	0.06143	0	0.03754	0.06757	0.02389	0	0
0	0	0	0.02381	0.05743	0	0.03691	0.0931	0.08446	0.03729	0.10135	0.02389	0	0
0	0	0	0	0.03754	0	0.03061	0.03041	0	0.09622	0.09122	0.02389	0	0
0	0	0	0	0.05119	0	0.04096	0.0596	0	0.03378	0.09122	0.02389	0	0
0	0.00338	0	0.00337	0.14334	0	0.06441	0.0068	0.07432	0.01003	0.06757	0.02389	0	0
0	0	0	0.03716	0.09459	0	0.06441	0.05085	0	0.10616	0.09122	0.02389	0	0
0	0	0	0.04082	0	0	0.06441	0.09184	0.125	0.13946	0.09122	0.02389	0	0
0	0	0	0.03716	0.10135	0	0.03691	0.05802	0	0.08446	0	0.04452	0	0
0	0.00334	0	0.05424	0	0	0	0.05424	0.04027	0.01014	0	0.02389	0	0
0	0	0	0.08219	0.10927	0	0	0.06081	0	0.06419	0.09122	0.02389	0	0.01017
0	0	0	0	0.06122	0	0	0.00338	0	0.03716	0.09122	0.02389	0	0
0	0	0	0.03691	0.05034	0	0.01742	0.06419	0.18243	0.02703	0.09122	0.02389	0	0.10774
0	0	0.00669	0	0.06711	0.00338	0.06441	0.03833	0.13684	0.04392	0.09122	0.02389	0	0.02069
0	0	0.00338	0.04651	0.08844	0	0.03691	0.04013	0.05333	0.03974	0.09122	0.02389	0.00338	0.01356
0	0	0.00338	0.09831	0.05068	0	0.06441	0.00338	0	0.04407	0.09122	0.02389	0	0
0	0	0	0.03667	0.08935	0	0.04437	0.0473	0.04054	0.0473	0.10135	0.02389	0	0
0	0	0	0	0.02381	0	0.06441	0.04483	0	0.05102	0	0.02389	0	0
0	0	0	0.06757	0.06186	0	0	0.04392	0.00673	0.03679	0.09122	0.02389	0	0.09215
0	0	0	0.09699	0.0903	0	0.06441	0.08784	0	0	0	0.02389	0	0.06102
0	0	0	0.04795	0.05405	0	0.06441	0.07285	0.05155	0	0.09122	0.02389	0	0
0	0	0	0.01678	0.06122	0	0	0.02318	0	0	0	0.02389	0	0.06102
0.00678	0	0.00336	0.05405	0.09459	0	0.06441	0.11074	0.04422	0.0473	0.07823	0.02389	0	0.06102
0	0	0	0.06081	0.03356	0	0	0.06122	0.08784	0.02703	0.06757	0.02389	0	0
0	0	0	0.07534	0.07119	0	0.06441	0.01689	0	0.02721	0.09122	0.02389	0	0
0	0	0	0.01678	0.10204	0	0.03691	0.01993	0	0.00676	0.10135	0.02389	0	0
0	0	0	0.02373	0.06312	0	0	0.03051	0	0.03378	0.08784	0.02389	0	0
0	0	0	0.05724	0.07095	0	0	0.09492	0.10653	0.02041	0.08784	0.02389	0	0.10135
0	0	0	0	0.08136	0	0	0.06645	0.0274	0.02041	0.09122	0.02389	0	0
0	0	0	0.11333	0.10135	0	0	0.03072	0	0.00676	0.09122	0.02389	0	0
0	0	0	0.01014	0.1723	0	0	0.06376	0	0	0.08784	0.02389	0	0
0	0	0.00333	0.01007	0.06122	0	0.06441	0.00338	0	0	0.09122	0.02389	0	0
0	0	0	0	0.14334	0	0.02397	0.0378	0.07167	0.02414	0.06757	0.02389	0	0
0	0	0	0	0.14334	0	0	0.13176	0.00338	0.02712	0.09122	0.02389	0	0
0	0	0	0	0.09699	0.0034	0.06441	0.08997	0.04452	0.06463	0.09122	0.02389	0	0
0	0	0	0	0.08696	0	0	0.01361	0	0.06645	0.06757	0.02389	0	0
0	0	0	0	0.12752	0	0.06441	0.03401	0	0.03082	0.09122	0.02389	0	0
0	0	0	0.0903	0.06441	0	0.0897	0.0274	0.07216	0.06757	0.04054	0.02389	0	0
0	0	0	0.06164	0.08966	0	0	0.03072	0.00338	0.02373	0.09122	0.02389	0	0
0	0	0	0	0.04054	0	0.04068	0.09556	0.07483	0	0	0.02389	0	0
0	0	0	0.11785	0.10884	0	0	0.05034	0	0.02721	0	0.02389	0.04746	0
0	0	0	0	0.0903	0	0.05763	0.01987	0.10847	0	0.09122	0.02389	0	0
0	0	0	0.08108	0.11034	0	0	0.03378	0.00341	0.04054	0.06757	0.02389	0	0
0	0	0	0	0.06081	0	0	0.0302	0.01706	0.04054	0.08784	0.02389	0	0.00338
0	0	0	0.08562	0.0411	0.00334	0.03716	0	0.06944	0.13851	0.10135	0.02389	0	0
0	0	0	0.06081	0.17747	0	0.06441	0.0339	0.07509	0.09556	0.06757	0.02389	0	0
0	0	0	0.07143	0.12162	0	0.05017	0.02027	0.07	0.00337	0.09122	0.02389	0	0
0	0	0	0	0.06419	0	0.06441	0.01661	0.0034	0.02027	0.09122	0.02389	0	0
0	0	0	0.06419	0.10204	0	0.03691	0.01356	0	0.02357	0	0.02389	0	0
0	0	0	0	0.20137	0	0	0	0.01695	0.02357	0.09122	0.02389	0	0.01365
0	0	0.00338	0.09864	0.13058	0	0	0.05806	0	0.07119	0.06757	0.02389	0	0.00676
0	0	0	0	0.09667	0	0	0.01017	0	0.08532	0.09122	0.02389	0.04746	0
0	0	0	0.09122	0.08136	0	0	0.11945	0	0.10135	0	0.02389	0	0
0	0	0	0.07432	0.11824	0	0.03716	0.04068	0.04054	0.02365	0.08784	0.02389	0	0.02721
0	0	0	0	0.12081	0	0.06441	0.12671	0	0.04305	0.09122	0.02389	0	0.02365
0	0.0339	0	0.00664	0.0602	0.00336	0.06441	0.01003	0.0034	0.06102	0.07167	0.02389	0	0
0	0	0	0.08191	0.15358	0	0.03691	0.0604	0.1443	0.13559	0.08784	0.02389	0	0
0	0	0	0	0.07458	0	0.06441	0.04392	0.05743	0.03654	0.08784	0.02389	0	0.09492
0	0	0	0.02062	0.08844	0	0	0.02341	0	0.03061	0.06757	0.02389	0	0.00341
0	0	0	0.07095	0.06826	0	0	0.03754	0.15172	0.04068	0.09122	0.02389	0.00338	0
0	0	0	0.10368	0.10631	0	0	0.00342	0	0	0.06757	0.02389	0	0.00333
0	0	0	0	0.14527	0	0.17065	0.01017	0.08562	0.07119	0.09122	0.02389	0	0
0	0	0	0.0903	0.04054	0	0.03691	0.03729	0.12245	0.04795	0.07823	0.02389	0	0.07095
0	0	0	0.08027	0.14527	0	0.03691	0.0102	0.0034	0.00993	0.09122	0.02389	0	0
0	0	0	0.10169	0.12585	0	0	0	0.10884	0.0339	0.06757	0.02389	0	0
0	0	0	0.06164	0.15862	0.00334	0.06441	0.0273	0	0.05405	0	0.02389	0	0
0	0	0	0.04054	0.17747	0	0	0	0	0.11186	0.09122	0.02389	0	0
0	0.01007	0	0	0.11824	0	0.03691	0.01361	0.1	0	0.09122	0.02389	0	0
0	0	0	0.11149	0.07797	0	0	0.08532	0.02667	0.08621	0	0.02389	0	0
0	0	0	0.0785	0.0102	0	0	0	0.07797	0.06376	0.09122	0.02389	0	0
0	0	0	0	0.05802	0	0	0	0	0.01014	0.06757	0.02389	0	0
0	0	0	0	0	0	0.03691	0.09689	0.05763	0.05782	0.09122	0.02389	0.00339	0.08814
0	0	0	0.05479	0.02069	0	0.06441	0	0	0.0378	0.06757	0.02389	0	0.08754
0	0	0	0.05517	0.10169	0	0	0.03356	0	0.02397	0.09122	0.01356	0	0
0	0.00341	0	0.03333	0.05763	0	0	0	0	0.04068	0.07823	0.02389	0	0
0	0	0	0.0339	0.07692	0	0.03691	0.02365	0.18243	0.06873	0	0.02389	0	0.07192
0	0	0	0.0903	0.12245	0	0.06441	0.14676	0	0	0.09122	0.02389	0.09122	0.12457
0	0	0	0.06102	0.02373	0	0.03691	0.05479	0.04636	0.01356	0.09122	0.02389	0	0.10239
0	0	0	0.07931	0.06441	0	0	0	0.13333	0.11149	0.09122	0.02389	0	0
0	0	0	0	0.05405	0	0	0.0274	0	0.08553	0	0.02389	0	0.00345
0	0	0	0	0.07192	0	0.06441	0.02749	0.19205	0.04437	0.09122	0.02389	0	0
0.00678	0	0	0.05479	0.04422	0	0	0	0	0.09459	0.09122	0.02389	0	0
0	0	0	0.05479	0.0101	0	0.06441	0.05724	0.03425	0.00345	0.09122	0.02389	0	0.05102
0	0	0	0.05782	0.13058	0	0.03691	0	0.06143	0.07095	0.09122	0.02389	0	0
0	0	0	0	0.06419	0	0	0.05842	0	0	0.09122	0.02389	0	0
0	0.01027	0.00338	0.09699	0.23368	0.00341	0	0.03041	0.11525	0.04746	0	0.02389	0	0.10239
0	0	0	0.0903	0.10345	0	0.06441	0.0034	0.09764	0.06507	0.09122	0.02389	0	0.08874
0	0.00338	0	0.09122	0.09699	0	0.06441	0.06081	0.08191	0.11684	0.09122	0.01356	0	0.08191
0.00676	0	0	0	0.03378	0	0.03716	0.0678	0.04348	0	0.09122	0.02389	0	0.04778
0.00676	0	0	0.04983	0.04407	0	0	0.07458	0.13333	0.03741	0.08784	0.02389	0	0.125
0	0	0	0	0.15312	0	0.03691	0.05442	0	0.06081	0	0.02389	0	0
0	0	0	0.06557	0.05705	0	0.06441	0.0604	0	0	0.06757	0.02389	0	0.04437
0	0	0	0.08027	0.0785	0	0.03691	0.12329	0.00341	0.02365	0.06757	0.02389	0.02326	0.08532
0	0	0	0.05822	0.09797	0	0	0.11186	0	0.10135	0.09122	0.02389	0	0
0	0	0	0.0339	0.03729	0	0.06441	0.07	0.03378	0.05461	0.09122	0.02389	0	0.09722
0.00683	0	0	0	0.14189	0	0	0.01365	0.03344	0.04778	0.08784	0	0	0.01027
0	0	0.00338	0.06507	0.13946	0	0	0.02685	0	0.06122	0	0.0602	0	0
0	0	0	0.05822	0.11486	0	0	0.01689	0.08418	0.13559	0.10135	0.07047	0.03041	0.03716
0	0	0	0	0.03051	0	0.06441	0	0.03344	0.02712	0.09122	0.07333	0	0.08475
0	0	0	0.05068	0.08997	0	0.06441	0.08844	0.03344	0.01017	0.09122	0.08696	0	0.10135
0	0	0	0.06689	0.04967	0	0.07483	0	0.03344	0.05068	0.09122	0.08191	0	0
0	0	0	0	0.01361	0	0	0.09122	0.03344	0	0.09122	0	0.08784	0.08532
0	0	0	0.0903	0.07095	0	0	0	0.03344	0.01027	0.04054	0.14189	0	0.04561
0	0	0	0	0.09556	0	0.05387	0.07192	0.03344	0.07509	0.09122	0.06081	0.05068	0.05263
0	0	0	0.0034	0.13889	0	0	0.0339	0.05519	0.07192	0.10135	0.07509	0.02649	0.14047
0	0	0	0.07432	0.06485	0	0	0.00676	0.08389	0.0473	0	0.0137	0.04027	0.03716
0	0	0	0.04762	0	0	0	0.06122	0.0034	0.0604	0	0.0487	0	0.03413
0	0	0	0	0.10135	0	0	0.0411	0.06552	0.02685	0.09122	0.03041	0	0.11149
0	0	0	0	0.02034	0	0	0.01645	0.03344	0	0.06757	0.08163	0.04828	0.02062
0	0	0	0.03401	0.25676	0	0	0.01695	0.03691	0.00676	0.09122	0.15436	0	0
0	0	0	0.09247	0.07692	0	0	0	0.03344	0.05068	0	0.03754	0.11263	0.10811
0	0	0	0.06164	0.05802	0	0	0.03061	0.10239	0	0.09122	0.05442	0	0.05085
0	0	0	0.08108	0.03378	0	0	0.02405	0	0.01014	0.09122	0.02373	0	0.04348
0	0	0	0.10381	0.09524	0	0	0.02027	0.05556	0.04392	0.09122	0.09864	0.05	0.01718
0	0	0	0.05405	0.07241	0	0.08935	0.03051	0.03378	0.03729	0.09122	0	0	0.01695
0	0	0	0.05686	0	0	0	0.03729	0	0.05281	0	0.14527	0	0
0	0	0	0.06164	0.05405	0	0.04698	0	0.08108	0.04795	0.09122	0.04392	0	0.10847
0	0.00337	0	0	0.08503	0	0	0.05068	0.09492	0.04878	0.09122	0.03716	0	0
0.00339	0	0	0.04682	0.05743	0	0.02373	0.033	0.03344	0.03072	0.09122	0.05102	0	0.05724
0	0	0	0.04068	0.09831	0	0.09153	0.03103	0.03344	0.0339	0.09122	0	0	0.05102
0	0	0	0.08108	0.0473	0	0	0.04795	0.03344	0.04762	0.09122	0.02676	0	0
0	0	0	0	0.13265	0	0	0.03061	0.03344	0.00345	0	0.08108	0	0
0	0	0	0.08904	0.11371	0	0	0.04124	0.03344	0.06186	0.09122	0.07483	0.01361	0.05724
0	0	0	0.10135	0.01678	0	0	0.04698	0.03344	0.05424	0.06757	0	0	0
0	0	0	0.05479	0.07407	0	0	0.0137	0.03344	0.02759	0.10135	0.10204	0	0.03413
0	0.00341	0	0	0.06529	0	0.06419	0.06419	0.03344	0.09343	0.09122	0.03729	0	0
0	0	0	0.11149	0.12671	0	0.04407	0.05648	0.03344	0.06122	0.08784	0.03413	0	0
0	0	0	0	0.02749	0	0.0339	0.02295	0.10105	0.05068	0.07823	0	0	0.0068
0	0	0	0.04054	0.05068	0	0	0.11486	0.03344	0.03729	0.09122	0.05705	0	0.09184
0	0	0	0.09215	0.10204	0	0.03041	0.1204	0.05208	0.05208	0	0.06186	0	0.07192
0	0	0	0.04054	0.03716	0	0.03041	0.04054	0.03344	0.01701	0	0.06441	0	0
0	0	0	0.11149	0.05424	0	0.0777	0.04082	0.06552	0.04422	0.09122	0	0.05034	0.10345
0	0	0	0.04762	0.11149	0	0.03041	0.02749	0.03344	0.05102	0.10135	0	0.10204	0
0.00336	0	0.00341	0.08247	0.1661	0.00338	0.08475	0.07358	0.03344	0.14865	0.09122	0.04746	0	0.08874
0	0	0	0.0785	0.11724	0	0.03041	0.06574	0.03344	0.06485	0.09122	0.03322	0	0.09153
0	0	0	0.04082	0.03716	0	0.04082	0.07877	0.13514	0.01017	0.09122	0	0	0
0	0	0	0.11864	0.01024	0	0.0339	0.01017	0.05208	0	0.10135	0.06529	0.0301	0
0	0	0	0.04698	0.11486	0	0.0777	0.02405	0.03344	0.04392	0.09122	0.05743	0	0
0	0	0	0.11525	0.14334	0	0.09898	0	0	0.04068	0.09122	0	0	0
0	0	0	0.11186	0.13898	0	0.03041	0.00669	0.06552	0.08503	0.10135	0.07432	0	0
0	0	0	0.12203	0.04013	0	0.12542	0.10169	0.04082	0.00671	0.09122	0.06419	0.03691	0
0.00333	0	0	0.0692	0.11604	0	0.03041	0.07095	0.03344	0.04054	0.09122	0	0	0.11379
0	0	0	0.11864	0.0678	0	0.0777	0.03041	0.05208	0.04407	0.08784	0.0302	0	0
0.00332	0	0	0.10847	0.05298	0	0.03041	0.05119	0.03344	0	0.09122	0.04452	0	0
0	0	0	0.0678	0.11111	0	0.03041	0.08667	0.03344	0.0302	0.09122	0.00338	0	0.09622
0	0	0	0.15808	0.0473	0	0.03041	0	0.03344	0	0.09122	0	0	0.00334
0	0	0	0.08935	0.07432	0	0.0777	0.03819	0.07407	0.02373	0.10135	0.02349	0	0
0	0	0	0.08591	0.11034	0	0	0.12458	0.03344	0.08503	0.09122	0.09864	0.00683	0.03413
0	0	0	0.11864	0.08696	0	0.03041	0.0274	0.0473	0.0273	0.08784	0.06081	0	0
0	0	0	0.08475	0.11824	0	0.03041	0.08108	0.08389	0.02034	0	0.04362	0	0
0	0	0	0.04348	0.11684	0	0.04082	0.07458	0.08874	0.05763	0.08725	0.00338	0	0.05137
0	0	0.00341	0.0777	0.03691	0	0.03041	0.07432	0.06552	0	0.09122	0.00338	0	0
0	0	0	0.04068	0.05743	0	0.03041	0.08904	0.03344	0.01689	0	0	0	0
0	0	0	0.04778	0	0	0.03041	0.08027	0.03344	0.03691	0.06757	0.05119	0	0
0	0	0	0.05085	0.11258	0	0.03041	0.02373	0.05102	0	0.09122	0.03378	0.00342	0
0	0	0	0.08814	0.01356	0	0.0777	0.05405	0.03344	0.06757	0.10135	0	0	0.09831
0	0	0	0.08503	0.03333	0	0.03041	0.00683	0.03344	0.06757	0.09122	0.06463	0	0
0	0	0	0.11525	0.09934	0	0.03041	0.03378	0.09215	0	0.08784	0.17747	0	0
0	0	0	0.06143	0.06826	0	0.03041	0.05424	0.08389	0.06757	0.05369	0.00331	0	0
0	0	0	0.10169	0.10204	0	0.03041	0.04452	0.05903	0.01678	0.10135	0.04096	0.00338	0.14141
0	0	0	0.07167	0.07167	0.00339	0.14189	0.05802	0.04746	0	0.10135	0.04746	0	0
0	0	0	0.04082	0.07869	0	0.03041	0.02013	0.03344	0.05461	0.09122	0.01689	0.11149	0
0	0	0	0.04082	0	0	0	0.02027	0.03344	0	0.09122	0.04096	0	0
0.00336	0	0	0	0.08389	0	0.0777	0.05137	0.03344	0.07509	0.08784	0.15878	0.10922	0
0	0.00338	0	0.12203	0.08136	0	0.03041	0.01014	0.03344	0.06803	0.09122	0.04013	0	0
0	0	0	0.04082	0.11824	0	0.04082	0.06355	0.03344	0.06757	0.06757	0.09247	0.09153	0.07095
0	0	0	0.09215	0.05263	0	0.03041	0.03754	0	0.02381	0.08784	0.02749	0	0
0	0	0	0.0692	0.04422	0	0.03041	0.04013	0.07718	0	0.09122	0.04811	0	0
0	0	0	0.11644	0.16949	0.01014	0.03041	0.07877	0.06552	0.04762	0.04054	0.09966	0	0.04778
0	0	0	0.06803	0.01701	0	0.0777	0.05743	0.03344	0.0785	0.09122	0.10473	0	0
0	0	0.00339	0.0303	0.11644	0	0.0777	0.0339	0.03344	0.06441	0.09122	0.04762	0.11149	0
0	0	0	0.10169	0.09589	0	0.0777	0	0.08389	0.14527	0.10135	0.05085	0	0
0	0	0	0.06419	0.09589	0	0	0	0.08219	0.09492	0.09122	0.03378	0	0
0	0	0	0.0777	0.09831	0	0.03041	0	0.03344	0.04054	0.09122	0.09932	0	0
0	0	0	0.06803	0.09333	0	0.0777	0.04795	0.03344	0.01356	0	0.03741	0	0
0	0	0	0.05068	0.09459	0	0.03041	0.0411	0.03344	0.02685	0.09122	0.07309	0.00338	0.07458
0	0	0	0.13423	0.01014	0	0.03041	0.04392	0.0339	0.02027	0.08784	0.09831	0	0
0	0	0	0.07119	0.14237	0	0.03041	0.00338	0.08276	0.0301	0.09122	0.09797	0	0
0	0	0	0.08503	0.09831	0	0	0.03051	0.06552	0.0602	0.09122	0.08784	0	0.00338
0	0	0	0.07119	0.11296	0	0.08163	0.13667	0.03344	0.03061	0.10135	0.01017	0	0
0	0	0	0.03051	0	0	0.03041	0.01689	0.03344	0.01014	0.09122	0.11186	0	0.06081
0	0	0	0.11864	0.08136	0	0.03041	0.09122	0.03344	0.02013	0.08784	0	0	0.00336
0	0	0	0.05068	0.01689	0	0.03041	0.10135	0.05208	0	0.10135	0.06485	0	0
0	0	0	0.08136	0.14047	0	0.03041	0.08696	0.03344	0	0.10135	0	0	0
0	0	0	0.07718	0.07432	0.00676	0.03041	0.0473	0	0.01365	0	0	0	0
0	0.00338	0.00338	0.0777	0.06485	0	0.03041	0.05442	0	0	0.07823	0.02041	0	0
0	0	0	0.07095	0.14237	0	0.04082	0.06507	0.04861	0	0.05369	0	0.09797	0.04392
0	0	0	0.10204	0.19932	0	0.0777	0.04082	0	0.03413	0.09122	0.01706	0	0
0	0	0	0.06485	0.10811	0	0.03041	0.03729	0.09091	0.01361	0.09122	0.04778	0	0
0	0	0	0.10473	0	0	0.03041	0.04348	0.03344	0.04348	0.09122	0.07534	0	0
0	0	0	0.03425	0.0303	0	0.03041	0.00336	0.03344	0	0.03436	0	0	0
0	0	0	0.0301	0.02712	0	0.06441	0.03322	0.10309	0.00676	0.04054	0.05517	0.0777	0.04392
0	0	0	0.05405	0.06355	0	0	0.05068	0	0.01024	0.10135	0.00341	0.01365	0.00339
0	0	0	0.10169	0.11684	0.00338	0.03041	0.08654	0.03344	0.01351	0.09122	0.01361	0	0
0	0	0	0.10847	0.06734	0	0.0777	0.08754	0.05208	0.08475	0.09122	0.08814	0.125	0.01695
0	0	0	0	0.20946	0	0.0777	0.10544	0.03344	0.02373	0.09122	0	0.00338	0
0	0	0	0.04082	0.06826	0	0.03041	0	0.03344	0	0.06757	0.07119	0.07692	0.08136
0	0	0	0.05498	0.11864	0	0	0.08784	0.09428	0.01347	0.09122	0.02703	0.04196	0
0	0	0	0.06757	0.06689	0	0.0777	0.04795	0.03344	0.01361	0.09122	0.07823	0	0
0	0	0	0.01007	0.09722	0	0.0777	0.01017	0.03344	0.00331	0.09122	0.14527	0	0
0	0	0	0.11186	0	0	0.03041	0.06897	0.05208	0.10959	0.08784	0.13946	0	0
0	0	0	0.10438	0.06757	0	0.03041	0.03413	0.03344	0	0.09122	0.11486	0	0.02381
0.03356	0	0.00338	0.06419	0.08108	0.03072	0.07797	0.03051	0.03344	0.0202	0.09122	0.10847	0	0
0	0	0	0.09122	0.00336	0	0.03041	0.03754	0.08446	0	0.09122	0.08784	0	0
0.09215	0	0	0.04082	0.12585	0	0.03041	0.05743	0.03344	0	0	0.01701	0	0
0	0	0	0.08475	0.07973	0	0.03041	0.06441	0.03344	0	0.09122	0.08475	0	0
0	0	0	0.0897	0.11224	0	0.03041	0.03716	0.07095	0	0	0.0302	0.05068	0
0	0	0	0.0678	0.12787	0	0.04082	0.05629	0.11706	0	0	0.06826	0.02389	0
0	0	0	0.08108	0.06081	0.00338	0	0	0	0	0	0.02357	0	0
0	0	0	0.15808	0.0473	0	0.03041	0.0678	0.03344	0	0.09122	0.05351	0.02389	0
0	0.00678	0	0.0678	0.02703	0	0.03041	0.03401	0.03344	0.04096	0.09122	0.05405	0	0
0	0	0	0.12203	0.06102	0	0.0777	0.03041	0	0.01379	0.09122	0.06228	0	0
0	0	0.00334	0.01024	0.17241	0	0.04082	0.0473	0.03344	0.03401	0.09122	0.13559	0	0
0	0	0	0.10169	0.17241	0	0.04467	0.07432	0.03344	0.05424	0.08784	0.0473	0.04082	0
0	0	0	0.11921	0.08874	0	0.04082	0.08997	0.03344	0.04811	0.09122	0.06507	0.02667	0
0	0	0	0.04082	0.24028	0.00341	0.0777	0.06207	0.03344	0.0678	0.09122	0.04407	0.07071	0
0	0	0	0.08446	0.09396	0	0.03041	0.06	0.03344	0.07483	0	0.06081	0.07071	0.06757
0.00338	0.00678	0	0.04082	0.11644	0	0.03041	0.05351	0.03344	0	0.09122	0.07119	0.04651	0
0	0	0	0.0785	0.05442	0.00334	0.03041	0.01967	0.06552	0.00339	0.06757	0.0102	0.09864	0
0	0	0	0.07143	0.21086	0	0.03041	0.01351	0.03344	0	0.06757	0	0	0
0	0	0	0.08475	0.15541	0	0.03041	0.03729	0.11371	0.02721	0.09122	0.08219	0	0
0	0.01014	0	0.11458	0.08784	0	0	0.10764	0.03344	0.0785	0.06757	0.03741	0.07071	0.06757
0	0	0	0.07458	0.12203	0	0	0.09459	0.10135	0.11224	0.06757	0.04746	0.07718	0
0	0	0	0.11824	0.08696	0	0.08475	0.06122	0.03344	0.05102	0.10135	0.02027	0.05782	0
0	0	0	0.07095	0.12287	0	0.0777	0.09898	0.03344	0.02041	0	0.00338	0	0
0	0	0	0	0.08108	0	0	0.02373	0.07383	0	0.09122	0.05017	0	0
0	0	0	0.11525	0.07744	0	0.03041	0.00336	0.03344	0.00337	0.09122	0.06081	0	0
0	0	0	0.01678	0.02365	0	0.03041	0.07119	0.08108	0.03072	0.09122	0.07119	0.0068	0.06757
0	0	0	0.07119	0.0756	0	0.0777	0	0.11905	0.00339	0.09122	0.07095	0.10135	0
0	0	0	0.07458	0.08191	0	0.03041	0.0473	0.03344	0.04407	0	0.08418	0.09797	0.06757
0	0	0	0.08725	0.07534	0	0.03041	0.05743	0.0274	0.03041	0.09122	0.01014	0	0.10135
0	0	0	0.09797	0.02389	0	0.0777	0.06463	0.03344	0.02326	0	0	0	0
0	0	0	0.10847	0.09215	0	0.03041	0.0473	0.03344	0.02703	0.06757	0.03093	0	0
0	0	0.00676	0.10169	0.16096	0.0034	0.03041	0.04392	0.03344	0	0.08784	0.04746	0	0
0	0	0	0.07458	0.05763	0	0.08475	0.02034	0.0137	0.00342	0.09122	0.04795	0.02703	0
0	0.00341	0	0.04082	0.14865	0.0346	0.08475	0.0602	0.06552	0.07143	0.10135	0.05763	0.00338	0.06757
0	0	0	0.10169	0.14237	0	0.03041	0.0339	0.11706	0.04407	0.09122	0.03093	0	0.06757
0	0	0	0.04138	0.12203	0	0.03041	0.04762	0.03344	0.00338	0.09122	0.09122	0	0.09655
0	0	0	0.09622	0.07383	0	0.0777	0.02027	0.09215	0.05479	0.09122	0.05068	0	0
0	0	0	0.08532	0.22973	0	0.03041	0.04778	0	0	0.09122	0.15932	0	0.06757
0	0	0	0.04828	0.13194	0	0.03041	0.03741	0	0.09396	0.09122	0.06441	0.0339	0
0	0	0	0.04762	0	0	0.03041	0.06102	0.03344	0.08814	0.06757	0.04054	0	0
0	0	0	0.08814	0.04407	0	0.03041	0.06419	0.10239	0	0.09122	0.04124	0.01351	0
0	0	0	0.06711	0.07458	0	0.0777	0.0473	0.06122	0	0.08784	0.05461	0	0
0	0	0	0.10438	0.08219	0	0.08475	0.04746	0.08389	0	0.08784	0.08844	0	0
0	0	0	0.10774	0.07797	0	0.03041	0.03041	0.10438	0.01712	0	0.01689	0	0
0	0	0	0.08475	0.08027	0	0.03041	0.01017	0.10169	0.02373	0.03356	0.09153	0	0.06757
0	0	0	0.06081	0.10135	0	0	0.05743	0.03344	0.06689	0	0.11073	0	0
0	0.01351	0	0.05842	0.20946	0	0.15464	0.04319	0.03344	0.1457	0.12329	0.03051	0	0
0	0	0	0.07904	0	0	0.03041	0.01701	0.11371	0.06463	0	0.07823	0	0
0.03716	0.0339	0	0.07718	0	0	0.06081	0.03051	0.03344	0.06228	0	0	0.00338	0
0	0	0	0.08136	0.03607	0	0	0.11149	0.03344	0.05119	0	0.0473	0	0
0	0	0	0.08475	0.04682	0	0.08191	0.03051	0.03344	0.02676	0.22101	0.08446	0	0.06102
0	0	0	0.02341	0.11149	0	0.06757	0.02721	0.03344	0.05461	0.11565	0.12162	0	0
0	0	0	0.05068	0.03741	0	0.01706	0.03716	0.03344	0.09122	0	0.05724	0.00338	0
0	0	0	0.05085	0.13946	0	0	0.01351	0.03344	0.03642	0.09524	0.07797	0	0.10217
0	0.02027	0	0.0602	0.11037	0.00339	0	0.06826	0.03344	0.00676	0.08446	0.14041	0.00338	0
0	0.00338	0	0.07119	0.17391	0	0.11589	0	0.03344	0.01706	0	0.07877	0.11301	0.01017
0	0	0	0.11525	0.01695	0	0	0.03716	0	0.05424	0	0.10811	0	0
0	0	0	0	0.0602	0	0	0	0.04861	0.02721	0	0.02749	0	0.08784
0	0	0	0.10033	0.09556	0	0	0	0.03072	0.01017	0	0.01365	0	0
0	0	0	0.06711	0.05369	0	0	0.07534	0.03344	0.08681	0	0.04437	0	0.05102
0	0	0	0.07333	0.09428	0	0.06081	0	0.03344	0.04811	0	0	0.05298	0
0.00334	0.06507	0	0.11186	0.01014	0	0	0.00676	0.05479	0.01007	0.0303	0.01351	0.10968	0
0	0	0	0.04082	0.13559	0	0	0.01706	0.09699	0.11149	0	0.05405	0.00331	0
0	0	0	0.07458	0.09764	0	0.20333	0	0.1049	0.13	0	0.12925	0	0.06803
0	0	0	0.09622	0.03051	0	0	0.04762	0.04861	0	0	0.05387	0	0.02303
0	0	0	0.05461	0.07095	0	0	0.03767	0.09215	0.08814	0	0.07071	0	0.15358
0	0	0	0.10811	0.13793	0	0	0.06081	0.14527	0.08054	0	0.12628	0.01695	0.0785
0	0	0	0.0777	0.14676	0	0	0	0	0.08562	0	0.10811	0	0
0	0	0	0.04054	0.05405	0	0	0.01351	0.03344	0.05763	0	0.09492	0	0
0	0	0	0.14879	0.01706	0	0	0.06419	0.05208	0.01667	0.01712	0.04407	0	0
0	0	0	0	0.12542	0	0	0.05085	0.10169	0.05137	0	0.05424	0	0.02303
0	0	0	0.04054	0.12925	0	0.14865	0.0068	0.06463	0.08191	0	0.19536	0	0.08163
0	0	0	0.11864	0.09153	0	0	0.03051	0.02027	0.07167	0	0.02721	0.03322	0
0	0	0	0	0.05102	0	0	0.10508	0.10204	0.07241	0	0.05782	0	0
0	0	0	0.08532	0.0785	0	0	0.07458	0.03344	0.11644	0	0.07119	0.06376	0
0	0	0	0.05034	0.15203	0	0	0.06689	0.09153	0.05068	0	0	0.03344	0
0	0	0	0.06122	0.15753	0	0	0.03072	0.04362	0.05763	0	0.11379	0	0
0	0	0	0.00338	0.05842	0	0.04054	0.01351	0.03344	0.00342	0	0.07931	0.04392	0
0	0	0	0	0.12585	0	0.07167	0.04054	0.03344	0.11684	0	0.03356	0.07534	0.03691
0	0	0	0.01706	0.11945	0	0.20333	0.12052	0.03344	0.01024	0.11986	0.06552	0	0.09459
0	0	0.00339	0.08602	0.14189	0	0	0	0.03344	0.14676	0	0.0602	0	0
0.04054	0	0	0.02	0.12838	0	0	0.07095	0.06552	0.02712	0	0.03425	0
0	0	0	0.04054	0.06102	0	0	0.06355	0.05208	0.09556	0	0.04054	0
0	0	0	0.05137	0.15358	0	0	0.06463	0.03344	0.09898	0	0.05424	0
0	0	0	0.01375	0.09556	0	0.06081	0.03072	0.03344	0.0137	0	0.07534	0.01718
0	0	0	0.09831	0.09459	0	0	0.08532	0.03344	0.125	0.02712	0.09589	0.1069
0	0	0	0.0604	0.11111	0	0	0.03051	0.05208	0.00337	0	0.0404	0
0	0	0	0.02333	0.03041	0	0	0.02341	0.0473	0.01007	0.13103	0.10544	0
0.00332	0	0	0	0.06507	0	0	0.0598	0.01689	0.07095	0	0.01695	0
0	0	0	0.13333	0.08532	0	0	0.02048	0.06061	0.00342	0	0.12162	0
0	0.00338	0	0	0	0.0034	0.0273	0.09689	0.06552	0.04068	0.0777	0.0931	0
0	0	0	0.01701	0.10544	0	0	0.09689	0.11824	0.09898	0.01024	0	0
0	0	0	0.05479	0.01361	0	0	0	0.09215	0.09459	0.02712	0.06441	0.06081
0	0	0	0.0785	0.07931	0	0.06081	0.08446	0.09459	0	0	0.07458	0
0	0	0	0.12162	0.08651	0	0.06081	0	0.05208	0	0	0.08754	0.06081
0	0	0	0	0.0777	0	0	0.05667	0.03344	0.03072	0.1058	0.05724	0
0	0	0	0.13311	0.08446	0	0	0.12121	0.11905	0.04348	0	0.04407	0
0	0	0	0.02041	0.0137	0	0	0.07143	0.00338	0.05724	0	0.03051	0.06081
0	0	0	0	0.03741	0	0	0.08014	0.03344	0.0777	0	0.00337	0.06081
0	0	0	0.07718	0.18089	0	0	0.08304	0.09122	0	0	0.08446	0
0	0.01356	0	0.07509	0	0	0	0.02034	0.03344	0.02623	0.08446	0.06143	0
0	0	0.00338	0.05068	0.01706	0	0	0.00347	0.06552	0.02721	0	0.0785	0
0	0	0	0	0.09153	0.00332	0.11589	0.00347	0.08136	0	0	0.05085	0
0	0	0	0.0777	0.12925	0	0	0	0.03344	0.0678	0.05405	0.03691	0
0	0	0	0	0.05802	0	0	0	0.09831	0	0	0.04377	0.06102
0	0	0	0.10473	0.09396	0	0	0.12162	0.03344	0.0678	0.00338	0.01695	0.03425
0	0	0.0034	0.18323	0.0777	0	0	0.09898	0.10239	0.04437	0	0.13559	0
0	0	0	0	0.05461	0	0	0.01689	0.06081	0.02658	0	0.05102	0.06081
0	0	0	0	0.03729	0	0	0.00676	0.03344	0.04667	0	0.0473	0.06081
0	0	0.00338	0.03806	0.06463	0	0.08191	0.0339	0.03344	0.02365	0	0.06355	0.06081
0	0	0	0	0.13605	0	0.04422	0.01007	0.03344	0.02373	0.00338	0	0
0	0	0	0.18089	0	0	0.03344	0.02027	0.03344	0.01351	0	0.08475	0.08191
0	0	0	0.13333	0.11667	0	0.08503	0.01356	0.03344	0.06757	0	0.09492	0.06081
0.08844	0	0	0	0.04762	0	0.06552	0.02414	0.07119	0.02041	0.11224	0.0273	0.06081
0	0	0	0.13333	0.13851	0	0.03767	0.00339	0.08651	0.03729	0.00662	0.02373	0.06081
0	0	0.00338	0.08532	0.14576	0	0.0903	0	0.03344	0.06081	0.00331	0.09091	0
0	0	0	0.03974	0.07095	0	0.03344	0.01706	0.09492	0.05405	0	0.0473	0
0	0	0	0	0.09153	0	0.03344	0.0473	0.03344	0.05316	0	0.04096	0.10274
0	0	0	0	0.08418	0	0.03344	0.05479	0.03344	0.0339	0	0.04068	0.06081
0	0	0	0.1322	0.11644	0	0.08844	0.01017	0.17627	0.03741	0.07458	0	0.06081
0	0	0	0.06803	0.04362	0	0.06552	0.02405	0.09722	0.05782	0.05405	0.10702	0
0	0	0	0.12759	0.16725	0	0	0.03436	0.03344	0.06355	0	0.06186	0.06081
0	0	0	0.02667	0.02703	0	0.03344	0.0202	0.03344	0.12838	0	0.09556	0
0	0	0	0.05068	0.11824	0.02349	0.05556	0.01356	0.03344	0.07797	0.07797	0.08503	0.06081
0	0	0	0	0.10265	0	0.06463	0.05461	0.03344	0.05498	0	0.00338	0
0	0	0	0.05068	0.10473	0	0.08389	0.00338	0.04514	0.06419	0	0.04013	0
0	0	0	0.11864	0.0777	0	0.13898	0.05085	0.03344	0.00337	0.06081	0	0.06081
0	0	0	0.10616	0.10811	0.00683	0.06463	0.04362	0.03344	0.02703	0	0.0777	0
0	0	0	0	0.09184	0	0.05208	0.07333	0.04861	0.06376	0	0.05424	0
0	0	0	0.0785	0.02027	0	0.03344	0.05102	0.09797	0.04698	0	0.02034	0
0	0	0	0.03729	0.03378	0	0.03344	0.06081	0.09492	0	0	0.06441	0.06081
0	0	0	0.04054	0.17288	0	0.06552	0.01014	0.10204	0.02365	0	0.11945	0.06081
0	0	0	0.14286	0.10884	0	0.06419	0.03754	0.04068	0.01689	0	0.06803	0.06081
0.03716	0	0	0.01333	0.125	0	0.03344	0.01027	0.03344	0.00341	0	0.09122	0.08191
0.09215	0	0	0	0.06897	0	0.03344	0.04407	0.07407	0.06645	0.05763	0.04068	0.03051
0	0	0	0.12131	0.19257	0	0.13898	0.00341	0.05903	0.07483	0.04068	0.07241	0
0	0	0	0.07	0.09153	0	0.03344	0.0132	0.03344	0.12881	0.18089	0.10473	0
0	0	0	0	0.04778	0	0	0.00658	0.03344	0.03716	0.03987	0.02365	0
0	0	0	0.11525	0.09492	0	0.04861	0	0.15358	0.04407	0	0.02027	0
0	0	0	0.14145	0.06122	0	0.03072	0.01014	0.03344	0.02703	0	0.06143	0
0	0	0	0.0339	0.07877	0	0.00341	0	0.03344	0	0.07095	0.04392	0.06081
0	0.01689	0	0.05743	0.0274	0.00338	0	0.00334	0.07407	0.06757	0.02357	0.05155	0.07143
0	0.03	0	0	0.08446	0	0.03344	0	0	0	0.01014	0.04407	0.06081
0	0	0	0.02027	0.15358	0	0.06463	0	0	0.03356	0.06081	0.06757	0
0	0	0.00676	0	0.13356	0	0.03344	0.05882	0.03344	0.01017	0.06143	0.06757	0.06081
0	0	0	0.04392	0.10738	0	0	0.04407	0.04861	0.0473	0.08027	0	0.06081
0	0	0	0.18089	0.03378	0	0.03344	0.08219	0.03344	0.03716	0	0.0473	0
0	0	0	0.07667	0.07432	0	0.14286	0.08667	0.06463	0	0.07432	0.04746	0.06102
0	0	0	0.09459	0.08446	0.03754	0.03344	0.09831	0.03344	0.0102	0	0.06734	0
0	0	0	0.0678	0.09831	0	0	0	0.08389	0.03716	0.09898	0.01351	0.06102
0	0.00338	0	0.04054	0.06711	0	0	0.00338	0.03344	0.04762	0	0.12252	0.06081
0	0	0	0	0	0.00344	0.06463	0.03425	0.03344	0.0777	0.06143	0.07877	0.06081
0	0	0	0	0.07	0	0	0.03041	0.09215	0.10544	0.03413	0.13176	0.05802
0	0	0	0.00338	0.0678	0	0	0	0.06441	0.03051	0.01356	0.04027	0.04
0	0	0	0	0.0302	0	0.07095	0.03729	0.10239	0.12162	0.01667	0.14286	0
0	0	0.00344	0	0.1049	0	0.03344	0	0.03344	0.05351	0.08136	0.06463	0.01684
0	0	0	0	0.10922	0	0.03344	0	0.05068	0.02027	0.12969	0.15306	0.06485
0	0	0	0.07797	0.08191	0.00338	0.03344	0.04362	0.11706	0	0.08191	0.06122	0
0	0	0.00338	0.14583	0.03679	0	0.10204	0.04746	0.03344	0	0.04983	0.00344	0
0	0	0	0	0.09864	0	0.10204	0.11039	0.04054	0.12069	0.08191	0.03072	0.02007
0	0	0.00339	0.03741	0.03378	0	0.12925	0.06757	0.11371	0.0404	0.04054	0.08163	0
0	0	0	0	0.10135	0	0.05903	0	0.06102	0.00676	0.04983	0.07095	0.00338
0	0	0	0.10239	0.0302	0	0.03344	0.03754	0.13946	0	0.08191	0.05119	0
0	0	0	0.05068	0.09122	0	0.03344	0.0777	0.03344	0	0.04983	0.13265	0
0	0	0	0.06711	0.03051	0	0.03344	0.08191	0.04407	0.07797	0.00334	0.07458	0
0	0.00338	0.01351	0.02389	0.07358	0	0.03344	0.09966	0	0.05068	0.12881	0.04967	0.00338
0	0.00338	0	0	0.05782	0	0.03344	0.0903	0.03344	0	0.06803	0	0
0	0	0	0.10368	0.10035	0	0.03344	0.0404	0.03344	0.03072	0.04983	0	0.00338
0	0	0	0.07667	0.17568	0	0.03344	0	0.03344	0.04407	0.04983	0	0.00336
0	0	0	0	0.06122	0	0	0.05461	0.09215	0.06397	0.06081	0.04068	0.00338
0	0	0	0.10616	0.03279	0	0.03344	0.05085	0.11706	0.03729	0.08191	0.01034	0
0	0	0	0.05119	0.06803	0	0	0.03072	0.03344	0.04483	0.12969	0	0
0	0	0	0.08532	0.14966	0	0.12542	0.02373	0	0.03716	0.08191	0.02349	0.06485
0	0.04	0	0	0.09184	0	0.03344	0.06849	0.03344	0.05316	0.12969	0.01338	0
0	0	0	0	0.13542	0	0.03344	0.07534	0.02027	0.00683	0.12969	0.01701	0
0	0	0	0	0.10135	0	0.03344	0.05387	0.03344	0.05405	0.04983	0	0
0	0	0	0.04762	0.04407	0	0.07432	0.06355	0.04861	0.03082	0.04983	0.0034	0
0.00339	0	0	0	0.05085	0	0.07458	0.02365	0.09215	0.08027	0.04983	0.0068	0
0	0	0	0.01706	0.0273	0	0.03767	0.04778	0.0339	0	0.08191	0.04746	0
0	0.00338	0	0	0.05085	0	0.03344	0.04082	0.10239	0.07458	0.04983	0.02048	0
0	0	0	0.02703	0.2027	0	0.03344	0.09556	0.03344	0.03051	0.04983	0.06667	0
0	0	0	0.06102	0.08163	0	0.12162	0.03041	0.09459	0.07483	0.04983	0	0
0	0	0	0.1058	0.02721	0	0.03344	0.05498	0	0	0.04983	0	0
0	0.00344	0	0.02676	0.06507	0	0.03344	0.02048	0.03344	0.09184	0.08191	0	0
0	0.00676	0	0.01333	0.07358	0	0	0	0.03344	0.04452	0.12969	0	0
0	0	0	0.12153	0.09864	0	0.0339	0.02685	0.16838	0.01365	0.04983	0.09797	0
0	0	0	0	0.11921	0	0.07432	0.08874	0.10169	0.05461	0.08191	0	0.05085
0	0.00338	0	0.06441	0.07119	0	0.12925	0.09556	0.06597	0.01365	0.04983	0	0
0	0	0.00338	0.03401	0.11074	0	0.12162	0.09898	0.09864	0.01689	0.12969	0	0
0	0	0	0.03425	0.07797	0	0	0.06419	0.06061	0.0473	0.04983	0.0785	0
0	0	0	0.05743	0.05263	0	0.03344	0.0785	0.04746	0.0102	0.04983	0.06419	0
0	0	0.00338	0.10847	0.03041	0	0.08389	0.09122	0.03344	0.0625	0.06081	0.13746	0
0	0	0	0.05479	0.11263	0	0.03344	0.08108	0.06552	0.19169	0.08191	0.16717	0
0	0.00341	0	0.06419	0.08361	0	0.03344	0.0756	0.05208	0.0102	0.04983	0	0
0	0	0	0.09459	0.15358	0	0.05763	0.07947	0.03344	0.07143	0.06803	0.03716	0
0	0	0	0.0473	0.03729	0	0	0.04082	0.10884	0	0.06081	0.01695	0
0	0	0	0	0.02397	0	0.03344	0.08446	0	0.02712	0.08191	0.04054	0
0	0	0	0.07509	0.0273	0	0.12162	0.06849	0.03344	0.06441	0.06081	0.08638	0.04392
0	0.00338	0	0.1377	0.02381	0	0.03344	0.0339	0.10169	0.0678	0.06803	0	0.00671
0	0	0	0.14007	0.04746	0.00334	0.06376	0.09556	0.03344	0.04746	0.04983	0.02373	0
0	0	0	0.03051	0.06757	0	0.03344	0.09556	0.03344	0.07143	0.06081	0	0
0	0	0.00685	0.07483	0	0	0.01014	0.11864	0.03344	0.02381	0.06803	0.05743	0
0	0	0	0.11525	0.06826	0	0.03767	0.03322	0.02341	0.11186	0.12969	0	0
0	0	0	0	0.02703	0	0.03344	0.07797	0.03716	0.02381	0.12969	0.0273	0
0	0	0	0.04096	0.08532	0	0.03344	0.10508	0.04746	0.02381	0.04983	0	0
0	0	0	0.07509	0.11525	0	0.03344	0.06441	0.06552	0.02381	0.06803	0.04348	0
0	0.07432	0	0.06376	0.0302	0	0.05903	0	0.06552	0.11186	0	0.03729	0.01014
0	0	0	0.06419	0.02326	0	0.03344	0.10997	0.07071	0.02381	0.12969	0.07947	0
0	0	0	0.13311	0.02365	0	0.08844	0	0.10204	0.02381	0.04983	0.08054	0
0	0	0	0.09864	0.02703	0.00332	0.11149	0.15101	0.04861	0.02381	0.12969	0.05155	0
0	0	0	0.04407	0.01667	0	0.03344	0.0777	0.10204	0.02381	0.04983	0.04778	0
0	0	0	0.05424	0.03729	0	0	0.07119	0.07407	0.09492	0.04983	0.03716	0
0	0	0	0	0.06102	0	0.10727	0.02034	0.06803	0.02381	0.12969	0.05686	0
0	0	0	0.02	0.04068	0	0	0.04262	0.03344	0.00993	0.04983	0.07509	0
0	0	0	0	0.07241	0	0	0.05085	0	0.02381	0.04983	0.13311	0.03041
0	0	0.0069	0.06419	0.10204	0	0	0.08475	0.09215	0.02381	0.06081	0.01365	0
0	0	0	0.03344	0.07823	0	0.10067	0.06485	0.09622	0.02381	0.06102	0.09797	0
0	0	0	0.03344	0.0602	0	0.11037	0.09898	0	0.02381	0.06081	0.03767	0.06122
0	0	0.00344	0.09797	0.07119	0	0	0.15541	0.03344	0.02381	0.04983	0.10135	0.06122
0.00337	0	0	0.11149	0.02365	0	0	0.04054	0.05068	0.02381	0.04983	0.0298	0.10811
0	0	0	0.03344	0.08191	0	0	0.06485	0.03344	0.09797	0.04983	0.03344	0
0	0	0	0	0.13074	0	0.10727	0.08784	0.03344	0.02381	0.04983	0.10333	0.06122
0	0	0	0.03344	0.06102	0.00336	0	0.06485	0.05556	0.0339	0	0.07119	0.06122
0	0	0	0.03344	0.03767	0	0	0.01384	0.04861	0.02381	0.08191	0.02034	0.10811
0	0	0	0.03051	0.0473	0	0	0.06419	0.02341	0	0.03704	0.01347	0.10473
0	0	0	0.03344	0.11604	0	0	0.15593	0.04348	0.04452	0.08191	0.04096	0
0.00338	0	0.00341	0.12838	0.02712	0	0	0.07095	0.05102	0	0.04983	0.06102	0.10811
0	0	0	0.13946	0.27931	0	0	0.02397	0.04013	0.10847	0.06081	0.01706	0.08997
0	0.00338	0	0.06552	0.09247	0	0.12585	0.09524	0.04861	0.0339	0.04983	0.02373	0.10811
0	0	0	0	0.20134	0	0	0.05068	0.11706	0	0.06803	0.08108	0.06122
0	0	0	0.03704	0.10135	0	0	0.02069	0.07407	0.03051	0.05405	0.08784	0.10811
0.00338	0	0	0.07119	0.02034	0	0.04698	0.02405	0.10169	0.06164	0.08191	0.00338	0.06122
0	0.00338	0	0.07047	0.05137	0	0.00338	0.06485	0.0339	0.0777	0.12969	0.08532	0.10811
0	0.07692	0	0.03344	0.02041	0	0.00332	0.09966	0.03344	0	0.12969	0.01024	0.06122
0	0	0	0.07958	0.07266	0	0	0.12287	0.03344	0.0777	0.12969	0.05085	0.06122
0	0	0	0.06463	0.15068	0	0.08136	0.08136	0.07509	0.02027	0	0.03767	0.01361
0	0	0	0.03344	0.07458	0	0	0.12787	0.03344	0.05034	0	0.07309	0.06122
0	0	0	0.03344	0.00338	0	0.02365	0.04054	0.03344	0.03311	0.04983	0.01678	0.10811
0	0.03654	0	0	0.08136	0	0	0.03716	0.01351	0	0.06081	0.11824	0.13898
0	0	0	0.08108	0.04027	0	0	0.07095	0.03344	0.07458	0.08191	0.03082	0.10811
0	0	0	0.03344	0.08136	0	0	0.08532	0.09864	0	0.08191	0.05119	0.06122
0	0	0	0	0.08475	0.01684	0	0.04778	0.03344	0.03051	0.06081	0.11224	0.10811
0	0	0	0	0.10959	0	0.04861	0.08191	0	0.02341	0.04983	0.10811	0
0	0	0	0.06597	0.19588	0	0	0.07666	0.11149	0.04861	0.04983	0.0931	0.03333
0	0	0	0.03344	0.07407	0	0	0.07018	0.06143	0.03704	0.04983	0.09333	0.13898
0	0	0	0	0.0473	0	0	0.08532	0.01027	0.0273	0.04983	0.10473	0.10811
0	0	0	0.04054	0	0	0	0.00664	0.08997	0.03716	0.04983	0.05369	0
0	0	0.06441	0.08475	0.09459	0	0	0.05172	0.03344	0.03051	0.08191	0.05763	0.06122
0.00336	0	0	0.06552	0.07904	0	0	0.02676	0.10231	0	0.01695	0.08475	0.10811
0	0	0	0.10239	0.14384	0.04082	0	0.06419	0.06463	0	0.04983	0.01365	0.10811
0	0	0	0.03716	0.0411	0	0	0.13605	0.05208	0.09797	0.06081	0.09247	0.13898
0	0	0	0.18621	0.03793	0	0	0	0.05068	0	0.08191	0.06485	0.10473
0	0	0	0.06441	0.08163	0	0	0	0.09215	0.02389	0.12969	0.02326	0
0	0	0	0.08503	0.07167	0	0.00338	0.03041	0.03344	0.05137	0.04983	0.03378	0
0	0	0	0.07095	0.08591	0	0	0.00338	0.06552	0.05743	0.04983	0.04407	0.09122
0	0	0	0.02703	0.09589	0	0	0	0	0.02703	0.08191	0.00341	0
0	0	0	0.03716	0.07119	0	0.03667	0	0.03344	0.01365	0.08191	0.01706	0.10135
0	0	0	0	0.08814	0	0.07119	0.05051	0.03344	0.06376	0	0.0378	0.06122
0	0	0	0.05743	0.01684	0	0	0.04068	0.11371	0.04096	0.12969	0.03716	0.10811
0	0	0	0.11186	0.05743	0	0	0	0.10231	0.07216	0.04983	0.09898	0.10473
0	0	0	0.10239	0.03051	0	0.09797	0.09122	0.10473	0.06102	0.04983	0.07095	0.11186
0	0	0	0.10135	0.0894	0	0	0.02721	0.03344	0.00338	0.06803	0.0068	0.06122
0	0	0	0.03344	0.02326	0	0	0.08814	0.03344	0	0.04983	0.07483	0
0	0	0	0.03344	0.12375	0	0.11034	0.08108	0.05208	0.03704	0	0.02027	0.06122
0	0	0	0.03344	0.06081	0	0	0.0473	0.03344	0.05743	0	0.01347	0.10811
0.00334	0	0	0	0.02712	0	0	0	0.07432	0.04407	0.08191	0.02405	0.10811
0	0	0.00339	0.14286	0.07877	0	0	0	0.03344	0.03051	0	0.01701	0
0.00331	0	0	0.08446	0.06122	0	0.07797	0.07432	0.03344	0.06873	0.08191	0.00339	0.13898
0	0	0	0.09898	0.10811	0	0.07047	0.02027	0.05802	0.02303	0.06102	0.0339	0.10811
0	0	0	0.01361	0	0	0	0.04407	0.04861	0.06164	0.06081	0.01695	0
0	0	0	0.09898	0.07483	0	0.08935	0.00346	0.06122	0.05405	0.06102	0.01736	0.06122
0	0	0	0.03344	0.05763	0	0.11301	0.08784	0.11486	0.05137	0.08191	0.12803	0
0.00334	0	0	0.05461	0.0604	0	0.07483	0.01706	0.03344	0.03436	0.04983	0.02759	0.06122
0	0	0.00338	0.04437	0.08027	0	0.05424	0	0	0.03691	0.08191	0.04392	0.10811
0	0	0	0.03344	0.09184	0	0.06419	0.00685	0.08389	0	0.04983	0.0473	0.01706
0	0.00344	0	0.11224	0.14236	0	0.09864	0.00334	0.06552	0.0473	0.12969	0.08784	0.07877
0	0	0	0.13605	0.05763	0	0	0.05782	0.03344	0.01017	0.04983	0.11224	0.10811
0	0	0	0.07358	0.1806	0	0.08784	0	0.03344	0.02676	0.08191	0.10922	0.06122
0	0	0	0.05034	0.03679	0	0.11034	0.06164	0.03344	0.04407	0.04983	0.08532	0.10811
0	0	0	0.04407	0.07432	0	0.10616	0.03103	0	0.03716	0.12969	0	0.04746
0	0	0	0.05763	0.12027	0	0.06689	0	0.03344	0.02373	0.04983	0.09492	0.06122
0	0.03729	0	0.09365	0.09215	0	0	0.04027	0.02721	0.09492	0	0.01347	0.10811
0	0	0	0.06734	0	0	0	0.01351	0.04861	0.02083	0.04983	0.125	0.10811
0	0	0	0.03716	0.08136	0	0	0.0301	0.03344	0.02712	0.06081	0.02749	0.10811
0	0	0	0.03344	0.04746	0	0.04096	0	0.03344	0.02632	0.12969	0.0785	0.10473
0	0	0	0.11644	0.04392	0	0	0	0.03344	0.02027	0.12969	0.14576	0.10811
0	0	0	0	0.05405	0	0.0411	0.03061	0.09215	0.0202	0.04983	0.09797	0.06122
0	0	0	0.12925	0.01701	0	0.09797	0.05743	0.04861	0.02055	0.08191	0.1058	0.06122
0	0	0	0.03344	0.08503	0	0	0	0.03344	0.02703	0.06803	0.04068	0.06122
0	0	0.00338	0.09524	0.05686	0	0.08904	0	0.03344	0	0.04983	0.01712	0.13898
0	0	0	0.06376	0.06355	0	0.11301	0.0273	0.04452	0.0623	0.08191	0.0473	0.10811
0	0	0	0.06557	0.07407	0	0	0	0.06552	0.05822	0.04983	0.07432	0.06122
0.00341	0	0	0.15932	0.0033	0	0.00339	0	0.03344	0.07167	0.04983	0.00683	0.10811
0	0	0	0.06463	0.09215	0	0	0.04682	0.09459	0.04422	0.06803	0.03041	0.10811
0	0	0	0	0.06419	0	0	0.05424	0.03344	0.02389	0.08191	0.0777	0.10811
0	0	0	0.06122	0.07095	0	0.07119	0.01333	0.09732	0.05782	0.12969	0.06081	0.10811
0	0.00339	0	0.03344	0.09589	0	0.04795	0.05782	0.15113	0.05743	0.12969	0.07241	0.10811
0	0	0	0.03344	0.05085	0	0	0.11074	0.10727	0.00338	0.06081	0.05782	0.10811
0	0	0	0.07119	0.10508	0	0	0.125	0.10508	0.02749	0	0.10653	0.06122
0	0	0	0.08621	0.03356	0	0.04828	0.07692	0	0.09184	0.04983	0.04746	0
0	0	0	0.12162	0.08475	0	0.09122	0.03534	0	0.05102	0.06081	0.05442	0.09153
0	0	0	0.06711	0.05405	0.00338	0.04196	0.0411	0.02694	0.04682	0.08191	0.03413	0.10811
0	0	0	0	0.15878	0	0.07509	0.02027	0.13176	0.07534	0.12969	0.07143	0.10811
0	0	0	0.03344	0.07383	0	0.07692	0.04407	0.03051	0.10847	0.12969	0.10135	0.10811
0	0	0	0	0.09459	0	0.09932	0.05017	0.05034	0.04407	0.06102	0.09215	0.13898
0	0	0.00331	0.03344	0.06419	0	0.13103	0.0274	0.10067	0.01661	0.0302	0.0678	0.06122
0	0	0	0.03344	0.07143	0	0.01356	0	0.05068	0.04124	0.06102	0.05085	0
0	0	0	0.03344	0.21502	0	0.03729	0.00338	0.02694	0.02013	0.04983	0.07869	0.10811
0	0	0	0.04054	0.02721	0	0	0.06873	0.03691	0.08532	0.06102	0.06143	0
0	0	0	0.03754	0.06485	0	0	0.06419	0	0.03344	0.06803	0.04348	0.06122
0	0	0	0.09184	0.07358	0	0.07692	0.05102	0.10727	0.01003	0.12969	0.1134	0.06122
0	0	0	0.10135	0.08621	0	0.04377	0	0	0.01338	0	0.05405	0.10811
0.11409	0	0	0.06122	0.06645	0	0.04068	0.02749	0.05782	0.03061	0.06102	0.07266	0.06122
0	0	0.00331	0.03344	0.06376	0	0.07692	0.03436	0	0.05102	0.00336	0.08081	0.10473
0	0	0	0.02667	0.08784	0	0.04828	0.01361	0	0	0	0.10811	0.06122
0	0	0	0.03344	0.00676	0	0.06397	0.05085	0.05085	0.04068	0	0.02685	0.01361
0.00331	0	0	0.12287	0.01661	0	0.07692	0.04392	0.11149	0.08054	0.12969	0.09396	0.10811
0	0	0	0.03344	0.08027	0	0.09122	0.13014	0	0.04013	0.04983	0.01736	0
0	0	0	0	0.1322	0	0.04068	0	0	0.01695	0.06102	0.02389	0.10811
0	0	0	0.03344	0.10811	0	0.08814	0.03704	0.15625	0.08333	0.08191	0.02373	0.10811
0	0	0	0.06081	0.08904	0.0034	0	0.03378	0	0.09365	0.04983	0.03041	0.06122
0	0	0	0.01351	0	0	0	0.01351	0	0.03716	0.04983	0.04636	0.10811
0	0.0034	0	0.06552	0.06757	0	0	0.04068	0	0.03051	0.08191	0.04407	0.10811
0	0	0	0.03704	0.07877	0	0.07241	0.03767	0.04778	0.03401	0	0.03051	0
0.00336	0	0	0.07432	0.17065	0	0.09122	0.06757	0.09898	0.04746	0.04983	0.02397	0.13898
0.00337	0.00673	0	0.03344	0	0	0.07692	0.0785	0	0.02027	0	0.04746	0.10811
0	0	0	0.08108	0.0931	0	0.07692	0.04138	0	0.04746	0.06102	0.0785	0.10368
0	0	0	0.16495	0.05068	0	0.07692	0.01365	0	0	0.04983	0.04054	0.05387
0	0	0	0.03344	0.08163	0	0.07692	0.00678	0.09492	0	0.06081	0.03041	0.10811
0	0	0	0.06552	0	0	0.13667	0	0.14089	0.10508	0.04983	0.0302	0.10811
0	0	0	0.03344	0.10169	0	0	0.03741	0.13605	0.03401	0.06081	0.07407	0.10811
0	0	0	0.03344	0.00685	0	0.06507	0	0	0.01356	0.06645	0.05743	0
0	0	0	0.10135	0.08725	0	0.04068	0.05085	0.01014	0.0034	0.08191	0.03425	0.10473
0	0	0	0.11037	0.06757	0	0.06507	0.05743	0	0.04096	0.04983	0.05822	0
0	0	0	0	0.12287	0	0.09524	0.04422	0.08844	0.04068	0.06803	0.05782	0.05536
0	0	0	0	0.04362	0	0.09122	0.04778	0	0	0.08191	0.06312	0
0	0	0	0.05405	0.10884	0	0.07692	0.18485	0	0.04013	0.06081	0	0.03401
0	0	0.00338	0	0.00676	0	0.04068	0.01024	0	0.05208	0.08191	0.08108	0
0	0	0	0.07432	0.05119	0	0	0.02703	0.04082	0.06102	0.06803	0.10135	0
0	0	0	0.10403	0.06441	0	0.04377	0.04452	0	0.01365	0.08475	0	0
0	0.00341	0	0.09184	0.11945	0	0.07692	0	0	0.08333	0.10544	0.09556	0.05763
0	0	0.00671	0	0.15772	0	0	0.07095	0.04068	0	0.08191	0.02951	0.06849
0	0	0	0.0137	0.05629	0	0.07692	0	0	0.05498	0.04983	0.04138	0.0459
0	0.07432	0	0.10544	0.13176	0	0.04377	0.06143	0.07586	0.04682	0.06803	0.07266	0
0.00339	0	0	0.06552	0.01024	0	0.05498	0.02405	0	0.05085	0.04983	0.12628	0
0	0	0	0.13576	0.07285	0	0.03413	0.05405	0	0.05424	0.04983	0.08784	0
0	0	0	0.03344	0.03311	0	0.01356	0.07095	0	0.05424	0.04983	0.0274	0
0	0	0	0.07143	0.05782	0	0.04746	0	0.13652	0.03729	0.12969	0.09556	0.10508
0	0	0	0.10204	0.05405	0	0.07692	0.07986	0	0.07023	0.12969	0	0
0	0	0	0.04407	0.05842	0	0.07692	0.09215	0.06376	0.05424	0.08191	0.01351	0.13542
0	0	0	0.13265	0	0	0.07167	0.04795	0.04027	0	0.06081	0.0102	0
0	0	0	0	0	0	0.04377	0.04068	0.0894	0	0.08191	0	0.08446
0	0	0	0.02389	0.03413	0	0.0777	0.02703	0.03322	0.00342	0.04983	0.05667	0
0	0	0.0034	0.06757	0.01333	0	0.06507	0	0.07877	0.07119	0.08191	0.11824	0
0.00331	0	0	0.10239	0.09756	0	0.04377	0.04746	0	0.00338	0.08191	0.03793	0
0	0	0	0.06081	0.03051	0	0.07692	0.05424	0.13652	0.01689	0.12969	0.02341	0
0	0	0	0.03344	0.08136	0	0.06441	0.03041	0.04027	0.14384	0	0.03716	0
0	0	0	0.00334	0.08696	0	0.02034	0.05763	0	0.05387	0.06081	0.05351	0
0	0	0	0.07877	0.02076	0	0.04068	0.03378	0	0.04422	0.08191	0.11186	0
0	0	0	0.03344	0.12838	0	0.13667	0	0	0.01361	0.08191	0.06757	0
0	0.00338	0	0.03344	0.11644	0	0.0411	0.00339	0	0	0.08191	0.06529	0
0	0.03072	0.00342	0.16724	0.09184	0	0.06081	0.0678	0.07047	0.04013	0.08191	0.03642	0
0.00336	0	0	0.03344	0.06355	0	0.07692	0.05442	0	0	0.08191	0.00338	0
0	0.01014	0	0	0.15667	0	0.06689	0.04698	0	0	0.04983	0.06757	0
0	0	0	0.03344	0.05405	0	0.08191	0.02389	0	0.07432	0.06102	0.0903	0
0	0	0	0.03344	0.08935	0	0	0.10169	0	0.05424	0.06803	0.13058	0.05085
0	0	0	0.07509	0.10345	0	0.01695	0	0	0.03378	0.06102	0.07071	0
0	0	0	0.10239	0.09492	0	0.02373	0.07143	0	0.0034	0.04983	0.05085	0.01689
0	0	0	0	0.02076	0	0.07692	0.02365	0.02694	0.06164	0.08191	0.10884	0
0	0	0	0.04861	0.08108	0	0.04746	0	0.06376	0	0.06081	0.00341	0
0	0.01027	0.00334	0.03344	0.17143	0	0.09122	0	0.06757	0.04068	0.06081	0.02365	0
0	0	0	0.05498	0.01689	0	0.07692	0.10847	0.0777	0.02381	0.08191	0.08814	0.11263
0	0	0	0.10403	0.09797	0	0.14865	0.01017	0.06376	0.03987	0.04983	0	0
0	0	0	0.07823	0.19064	0	0.07692	0.02027	0.07095	0.06207	0.06102	0.08532	0
0	0	0	0.10508	0.09622	0	0	0	0.07639	0.06102	0.06803	0.06711	0
0	0	0.00678	0.03344	0.01351	0	0.04828	0.02703	0.06355	0	0.08191	0.05479	0
0	0	0	0.11149	0.0339	0	0.04196	0	0.06485	0.04762	0.06803	0.08475	0
0	0	0	0.05208	0.06081	0	0.13667	0.0301	0.06826	0.05017	0.06081	0.01014	0
0	0	0	0.03344	0.03041	0	0.01695	0.12628	0.06081	0.02712	0.04983	0.03401	0.09556
0	0	0	0.11824	0.06081	0	0.02389	0.05155	0.06376	0.06441	0.06081	0.03041	0
0	0	0	0.11037	0.08108	0	0.02389	0	0.06081	0.02365	0.08191	0.01672	0
0.00336	0	0	0.02667	0.04407	0	0.02389	0.04138	0.07432	0.03378	0.04983	0.07167	0
0	0	0	0.03344	0.03356	0	0.02389	0	0.02027	0.02048	0.09492	0.08054	0
0	0	0	0.05405	0.02373	0	0	0.02414	0.06143	0.07119	0.12969	0.02676	0.04068
0	0	0.00341	0.05034	0.13087	0	0.02389	0.04762	0.07509	0.05102	0.04983	0.05068	0
0	0	0	0	0	0	0.02389	0	0.11149	0.04319	0.06081	0.07095	0
0	0	0	0.03344	0.01356	0	0.02389	0.04082	0.06143	0.13311	0.06081	0.09797	0
0	0	0	0.03051	0.01342	0	0	0.1	0.09215	0.04068	0.06803	0.04795	0
0	0	0	0	0.0678	0	0.02389	0	0.06376	0.06061	0.06102	0.05068	0
0	0	0.00336	0.05903	0.03716	0	0	0	0	0.05085	0.00339	0.00676	0
0	0	0	0.10702	0.14334	0	0	0.06601	0.07509	0.11224	0.04983	0.08667	0
0	0	0	0.07797	0.06826	0	0	0.06081	0.06485	0.07692	0.06803	0.05119	0
0	0	0	0.07432	0.09122	0	0	0.02034	0.06376	0.05743	0.06081	0.02341	0
0	0	0	0.09215	0.0339	0	0	0.04377	0.05316	0.01678	0.12969	0	0.07119
0	0	0	0.04348	0.06552	0	0	0.00993	0.03716	0	0.07192	0.05743	0
0	0	0	0.05405	0.08446	0.00338	0	0.02007	0.06376	0.02048	0	0.03082	0
0	0	0	0.09184	0.0979	0	0	0.02027	0.03413	0.05085	0.12969	0.01689	0
0	0	0	0.03344	0.05424	0	0	0.03729	0.03413	0.06849	0.04983	0.02365	0
0	0	0	0.0378	0	0	0	0.04362	0.10381	0.04407	0.06081	0	0
0	0	0.00339	0.06552	0.14189	0	0	0	0.09797	0.03729	0.04983	0.00342	0
0	0.02027	0	0.03344	0.10811	0	0	0.05051	0.03072	0.10616	0.06102	0	0.03378
0	0	0	0	0.20067	0	0.03041	0.04362	0.07534	0.02768	0.08191	0.13576	0
0	0	0	0.03344	0.14527	0	0	0.03344	0.06102	0.08307	0.04983	0.07458	0
0	0	0	0.06552	0.06061	0	0.02062	0.04746	0.03051	0.01351	0.06803	0.03051	0
0	0	0	0.08696	0.04392	0	0	0.02034	0	0.03041	0	0.09831	0
0.00341	0	0	0.16495	0.07241	0	0	0.04068	0.11034	0	0.04983	0.01347	0.02365
0	0	0	0.04319	0.07509	0	0.07797	0.02712	0	0	0.06081	0.08054	0
0	0	0	0.12162	0.07023	0	0	0.01695	0.08503	0.02389	0.06081	0.02365	0
0	0	0	0.06312	0.02027	0	0.06186	0	0.00338	0.06081	0.08191	0.01017	0
0	0	0.0068	0.03344	0.03716	0	0	0.01672	0.05405	0.07023	0.08191	0.07432	0
0	0	0.00338	0.12542	0.10135	0	0.08935	0.06081	0.07458	0	0.04983	0.02034	0
0	0	0	0.08844	0.05017	0	0.06081	0.10508	0.125	0.06507	0.04983	0.06757	0
0	0	0	0.03344	0.06419	0	0.04054	0.04082	0.05724	0.06186	0.07119	0.04422	0.16892
0	0	0	0.03344	0.18983	0	0	0.03987	0.07823	0.0473	0	0.05782	0.1115
0	0.00337	0	0.07119	0.0411	0	0	0.01701	0	0	0.12969	0.00336	0.00339
0	0	0	0.03344	0.10764	0	0	0.12838	0.08503	0.00685	0.08191	0.04054	0
0	0	0	0.03344	0.01661	0	0	0.02041	0	0.05017	0.08191	0.06441	0.04082
0	0	0	0.0473	0.08904	0	0	0.05137	0	0.0339	0.06102	0.1	0
0	0	0	0.03344	0.08935	0	0	0.04054	0.03378	0.0274	0.04983	0.04762	0.04844
0	0	0	0.07483	0.06081	0	0.07823	0.06102	0.18667	0.12759	0.08191	0.06102	0
0	0	0	0.09864	0.05068	0	0	0.02712	0	0.03051	0.06826	0.01689	0.00334
0	0	0	0	0.05068	0	0	0.00997	0.07692	0.10811	0.08191	0.04392	0.00336
0	0	0	0.13043	0.06667	0	0.06485	0.07432	0.04068	0	0	0.12881	0
0	0	0	0.06757	0.10403	0	0	0.0102	0.12585	0.06081	0.08191	0.07358	0
0	0	0	0.06207	0.05705	0	0.09122	0.02013	0.03413	0.01701	0.04983	0.11186	0.1196
0.00336	0	0	0.12287	0.08191	0	0	0.01706	0.04054	0	0.06081	0.07458	0
0	0	0	0.11034	0.10169	0	0	0.08191	0.04377	0	0	0.05424	0
0	0	0	0.01027	0.08276	0	0	0.06355	0.07095	0.01351	0.04983	0.04407	0
0	0	0	0	0.04068	0	0	0	0.04452	0.10508	0.04983	0.02027	0.00669
0	0.00338	0	0.03344	0.10035	0	0	0	0	0.11824	0.12969	0.05743	0.00344
0	0	0	0	0.09831	0	0	0	0	0.04778	0.12969	0.08446	0
0	0	0	0.03679	0.07216	0	0.04054	0.01718	0.18667	0.03679	0.06081	0.0068	0.08108
0	0	0	0.08446	0.12871	0	0	0.02349	0.04746	0	0.06803	0.0777	0.12847
0	0	0	0.06485	0.03767	0	0.04124	0.04967	0.04068	0	0.04983	0.08446	0.00676
0	0	0	0.03344	0.04392	0	0.13851	0	0.09831	0.0303	0.12969	0.05763	0
0	0	0	0.06122	0.05782	0	0.06081	0.0777	0.0339	0.01701	0.04983	0.02721	0.00341
0	0	0	0.03344	0	0	0	0.02048	0.04068	0.04054	0.08191	0.10847	0.00339
0	0	0	0.07483	0.05743	0	0.04054	0.0068	0.03413	0.10169	0.12969	0.06897	0
0	0	0	0.06441	0.06102	0.0034	0	0.01689	0.04377	0.11149	0.06081	0.10811	0.06164
0	0	0	0.06552	0.06102	0	0	0.01384	0.04377	0.03425	0.04983	0.06143	0.08276
0	0	0	0.10508	0.09524	0	0.07823	0.06186	0.05119	0.00678	0.09898	0.08108	0.03754
0	0	0	0.03344	0.14626	0	0	0.04054	0.07192	0	0.08191	0.03806	0.03754
0	0	0	0.03344	0.09091	0	0	0	0.04196	0.07797	0.12969	0.06757	0.03754
0	0	0	0.03344	0.02397	0	0	0.02373	0.04392	0.01024	0.04333	0.04407	0.04068
0	0	0	0.03344	0.02013	0	0	0.05068	0.09122	0	0.07407	0.03378	0.05517
0	0	0	0.07432	0	0	0.00338	0.03716	0.07095	0.07095	0.04333	0.07797	0.03754
0	0	0	0.09215	0.07333	0	0	0	0.08874	0.06507	0	0.04407	0.02703
0	0	0	0.03344	0.22603	0	0	0.0068	0.04377	0.04054	0	0.0473	0.00338
0	0	0	0.07509	0.0068	0	0	0.05068	0.05017	0.07119	0	0	0.03679
0	0	0	0.03344	0.0137	0	0	0.09184	0.07692	0.04762	0.05068	0.02027	0
0	0	0	0.03344	0.05763	0	0.06552	0	0.03413	0.06552	0.05068	0.04422	0
0	0	0	0.10135	0.00346	0	0	0.09635	0.03413	0	0.01678	0.09375	0.02027
0	0	0	0.03344	0.0931	0	0	0.01338	0.08814	0.06441	0	0.09396	0.03378
0	0	0	0.05208	0.09459	0	0	0	0.04452	0.02703	0.07639	0.06601	0
0	0	0	0.03344	0.10616	0	0.07823	0.0678	0.03754	0.02658	0.00341	0.07797	0
0	0	0	0.0274	0.05782	0	0	0.03103	0.03413	0.02034	0.04333	0.00669	0
0	0	0	0.06143	0.14527	0	0.08219	0.08503	0.08814	0.06102	0.02048	0	0
0	0	0.00347	0.01014	0.11785	0	0	0.10473	0.03413	0.05424	0.07877	0.08874	0
0.00338	0	0	0.03344	0.11706	0	0	0	0.05208	0	0.08562	0.0339	0
0	0	0	0.07095	0.03741	0	0	0.02703	0.08219	0.07119	0.04	0.08446	0
0	0	0	0.05782	0.13793	0	0.04054	0	0.10169	0.07119	0	0.02055	0
0	0	0	0.04082	0.06441	0	0	0.01695	0.08814	0.07119	0	0.05743	0
0	0	0	0.02055	0.15593	0	0.04054	0.06419	0.0678	0.02027	0	0	0
0	0.00685	0	0.03344	0.10811	0	0.13851	0.08361	0.07692	0.02381	0.04333	0.01356	0
0	0	0	0.05208	0.08562	0	0	0.11074	0.04377	0.03691	0	0.02326	0
0	0	0	0.09184	0.08966	0	0	0.06164	0.12585	0.0101	0	0.00683	0
0	0	0	0.14047	0.11824	0	0	0.09699	0.07692	0.01351	0.06757	0.10169	0
0	0	0	0	0.0339	0	0	0.02685	0.03413	0.05424	0.02034	0.09836	0
0	0	0	0	0.12969	0	0	0.05424	0.04196	0.07119	0.04333	0.09215	0
0	0	0	0.04861	0.04054	0	0	0.04746	0.07797	0.06757	0.06081	0.03356	0
0	0	0	0.03344	0.04422	0	0	0.05119	0.08814	0.10067	0.05119	0.08784	0
0	0	0.00341	0.03344	0.05405	0	0.07823	0.0102	0.09122	0.05743	0.09556	0.04068	0
0.00341	0	0	0.10239	0.12625	0	0	0.07895	0.04377	0.07119	0	0.02349	0
0	0	0.00334	0.03344	0.05763	0	0.11824	0.02365	0.04196	0.02027	0.02365	0.06081	0
0	0	0	0.03344	0.05574	0	0	0.03041	0.09122	0.07432	0.05461	0.02373	0
0	0	0	0.03344	0.04762	0	0	0.02381	0.07692	0.01689	0.09492	0.02373	0
0	0	0	0.07534	0	0	0.04054	0.05102	0.07823	0.03741	0	0.02373	0
0	0	0	0	0.06355	0	0.04054	0.02027	0.07692	0.06102	0.01347	0.02373	0
0	0	0	0.06552	0.11111	0	0.05424	0.08874	0.03413	0.07119	0	0.02373	0
0	0	0	0.13898	0.10963	0	0.04054	0.03051	0.03729	0.07119	0.07167	0.02373	0
0.00338	0	0	0	0.10069	0	0.00337	0	0.04795	0.07119	0	0.02373	0
0	0	0	0.06757	0.09966	0.03041	0	0.04778	0	0.06102	0.11149	0.02373	0
0	0	0	0.06463	0.06419	0	0	0.03413	0.09122	0.07119	0	0.02365	0.0602
0	0	0	0.12069	0.08609	0	0	0.01689	0.0473	0.05442	0.05461	0.02373	0
0	0	0	0	0.11149	0	0	0.0339	0.07692	0	0.10839	0.02373	0
0	0	0	0.10811	0.03793	0	0.0785	0.01338	0.03413	0.05051	0.03041	0.02373	0.00338
0.00342	0	0	0.06552	0.07192	0	0	0	0.09122	0.06441	0	0.02373	0
0	0	0	0.07143	0.09153	0	0	0.08966	0.0411	0.11525	0.00339	0.02373	0
0	0	0	0	0.02703	0	0.02034	0	0.08532	0.08475	0.11149	0.02373	0
0.00338	0	0	0.03344	0.07432	0	0	0.01706	0.03413	0.06102	0.07358	0.02373	0
0	0.00341	0	0	0.01024	0	0.04054	0.0473	0.04795	0.03741	0	0.02373	0.08844
0	0	0	0.06122	0.08247	0	0	0	0.01695	0.03425	0	0.02373	0
0	0	0	0.10239	0.0785	0	0	0.06826	0.01695	0	0.07823	0.02373	0.09184
0	0	0	0.10884	0.10997	0	0	0.02381	0	0.02326	0.06849	0.06897	0
0	0	0	0.06507	0.17219	0	0	0.06529	0.05405	0.04437	0	0.02373	0
0	0	0	0.03344	0.06419	0	0	0.05461	0.03413	0.0678	0.11149	0.02373	0
0	0	0	0.07509	0.06645	0	0	0.10884	0.09122	0.06441	0.07358	0.02373	0.00341
0	0	0	0.07407	0.10368	0	0.04054	0.05085	0.09122	0.01695	0.11149	0.02373	0
0	0	0	0.16554	0.09215	0	0	0	0.09122	0.11186	0.10135	0.02373	0
0	0	0	0.03344	0.01695	0	0	0.04407	0.07692	0.08725	0.06081	0.02373	0
0	0	0	0.03344	0.09589	0	0	0.00339	0.04377	0.02041	0.03691	0.02373	0
0	0	0	0.01351	0.09122	0	0.07823	0.01024	0.03754	0.05424	0	0.02373	0
0.00338	0	0	0.06463	0.10204	0	0.11486	0.06081	0.03413	0.01014	0.05119	0.02373	0.13226
0	0	0	0	0.12245	0	0	0	0.08814	0.04422	0.09492	0.02373	0
0	0	0.00333	0.06552	0.09689	0	0.07823	0.03378	0.07692	0.07119	0	0.02373	0
0.00341	0	0	0.11379	0.08136	0	0	0.02703	0.04068	0.00678	0	0.02373	0
0	0.00338	0	0.11706	0.07216	0	0	0.0777	0.06164	0.04377	0	0.02373	0
0	0	0	0.03344	0.02365	0	0	0.09272	0.07692	0	0.11149	0.02373	0
0	0	0	0	0.12541	0	0	0.03061	0.03413	0.08667	0.08532	0.02373	0
0	0	0	0	0.02318	0	0.03436	0.01361	0.03413	0.13605	0	0.02373	0
0	0.00334	0	0.03344	0.11684	0	0	0.0202	0.01695	0.03413	0.11824	0.02373	0
0	0	0	0.01678	0.17905	0	0	0.02055	0.03378	0	0	0.02373	0
0	0	0	0.03344	0.10997	0	0	0.05743	0.06164	0.07432	0.06143	0.02373	0
0	0	0.00338	0.03344	0.03654	0	0.04054	0.04778	0	0.06441	0	0.02373	0
0	0	0	0.11644	0.02034	0	0	0.03378	0.09122	0.08446	0.07358	0.02373	0
0	0	0	0.12245	0.03093	0	0	0.0903	0.04377	0.03051	0.11149	0.02373	0
0	0	0	0.06441	0.0339	0	0.07823	0.04795	0.07692	0	0.05743	0.02373	0
0	0.00339	0	0.03344	0.0785	0	0	0.02759	0.03413	0.06757	0	0.02373	0
0	0	0	0	0.02027	0	0.04054	0.01024	0.08814	0.00685	0.11149	0.02373	0
0	0	0	0.03344	0.06529	0	0	0.06143	0.09831	0.07823	0.08163	0.01689	0
0	0	0	0.03344	0.02027	0	0.0602	0.02405	0.08814	0.12759	0	0.02373	0
0	0	0	0.08784	0.06826	0	0.04054	0.06376	0.03413	0.03413	0	0.02373	0.08651
0	0	0	0.05763	0.05119	0	0	0.00683	0.07192	0.03716	0	0.02373	0
0	0.00338	0	0.06757	0.10473	0	0	0.01017	0.07692	0.01356	0.11149	0.02373	0
0	0	0	0.03344	0.04068	0	0	0.02048	0.0678	0	0	0.02373	0
0	0	0	0.11486	0.18367	0	0	0.08191	0	0	0	0.02373	0
0	0	0	0.06552	0.08784	0	0	0	0.07692	0	0	0.02373	0
0	0	0	0.10169	0	0.01361	0	0.10616	0.03413	0	0.10274	0.02373	0
0	0	0	0.09932	0.09122	0	0	0	0.07692	0.0198	0.0302	0.02373	0.03716
0	0	0	0.03344	0.0273	0	0	0.02027	0.07692	0.01351	0.06849	0.02373	0
0	0	0	0.10204	0.02365	0	0	0.1794	0.09122	0.01701	0.06081	0.02373	0
0	0	0	0.03344	0.06441	0	0	0.04407	0.03413	0.03103	0.07167	0.02373	0
0	0.00676	0	0.03344	0.05172	0	0	0.0299	0.07692	0.06507	0.00337	0.02373	0
0	0	0	0.03344	0.17905	0	0	0.07119	0.1058	0.08108	0.11149	0.02373	0
0	0.00339	0	0	0.08696	0	0	0.09365	0.04068	0.03103	0	0.02373	0
0	0	0	0	0.03378	0.00339	0.04054	0	0.00341	0	0.12787	0.02373	0
0	0	0	0.03344	0.06752	0	0.0473	0.07458	0.04377	0.00338	0	0.02373	0
0	0	0	0.0602	0.06689	0	0	0.10847	0.04068	0	0.07167	0.02373	0
0	0	0	0.12162	0.01695	0	0	0.07509	0.09122	0.07904	0	0.02373	0.03072
0	0	0.0301	0.03344	0.03378	0	0	0.06441	0.08136		0.11149	0.03061	0.02373
0.00339	0	0	0.07071	0.10274	0	0	0.05405	0.07692		0	0.02373	0.07358
0	0	0	0.07432	0.15464	0	0	0.00683	0.0339		0	0.02373	0
0	0	0	0.09184	0.12542	0	0.04054	0.01356	0.04		0	0.02373	0
0	0	0	0.12585	0	0	0	0.0069	0.03413		0.11149	0.02373	0.04762
0	0	0	0.04407	0.13667	0	0	0.04762	0.02373		0	0.02373	0.02373
0	0	0	0.08191	0.10239	0	0	0.03082	0.09122		0.14041	0.02373	0
0	0	0	0.08191	0.05763	0	0	0.07797	0.06873		0	0.02373	0
0	0.01351	0	0.11	0.08446	0	0	0.02414	0.08136		0.08081	0.02373	0.00342
0	0	0	0.17219	0	0	0.04054	0.06143	0.0411		0.07358	0.02373	0
0	0	0	0.11684	0.11565	0	0	0	0.09122		0	0	0
0.00339	0	0	0.09932	0.10135	0	0.06803	0.04054	0.08784		0.11149	0.02373	0
0	0	0	0.04651	0.18027	0.02389	0	0	0		0.13131	0.02373	0
0	0	0	0.03344	0.0604	0	0	0.03072	0.0339		0.11149	0.02373	0
0	0	0	0.01027	0.08844	0	0	0.03356	0.09122		0.11486	0.02373	0
0.00336	0	0	0.03344	0.0602	0	0	0.03729	0.03401		0.02389	0.02373	0.0777
0	0	0	0.1322	0.24042	0	0	0.05782	0.03413		0	0.02373	0
0	0	0	0.08814	0.21959	0	0	0.06463	0.08136		0	0	0
0	0	0	0.10197	0.10368	0	0.06803	0.03607	0.04377		0	0.02373	0
0	0	0	0.14189	0.00669	0	0	0.09797	0.03413		0.07358	0.04068	0
0	0	0	0.12881	0	0	0	0	0.06849		0.11149	0.11498	0
0	0	0	0.13378	0.08219	0	0.09122	0.02349	0.08814		0.13851	0.03401	0
0	0	0	0.03344	0.03344	0	0	0	0.04407		0	0	0.02041
0	0	0	0.09898	0.0777	0	0.00341	0.01356	0.09122		0	0	0.02027
0	0	0	0.08503	0.10884	0.01706	0.07823	0.08191	0.04377		0.11149	0.00334	0.07877
0	0	0	0.03344	0.14138	0	0	0.0102	0		0	0.10653	0
0	0	0	0.03344	0.09797	0	0	0.0678	0.07797		0.02365	0.08136	0
0	0	0	0.05208	0.03082	0	0	0.04778	0		0.07167	0.0273	0.02389
0	0	0	0.12162	0	0	0	0.07192	0.09122		0.10135	0.06143	0
0	0	0.01695	0.10204	0.02041	0	0	0.0346	0.02034		0.05119	0.0378	0
0	0	0	0.06734	0.12542	0	0	0.07509	0.04407		0.07358	0.08446	0
0	0.00338	0	0.07095	0	0	0	0.02055	0.08562		0	0.09428	0.01347
0	0	0	0.09215	0.1134	0	0.04054	0.03729	0.07692		0	0.07432	0
0	0	0	0.06441	0.19811	0	0	0.01718	0.09122		0.11149	0.01329	0
0	0	0.00345	0.03041	0.10204	0	0.05822	0	0.09122		0	0	0.03041
0	0	0	0.13605	0.06757	0	0.04452	0.03061	0.08136		0.11149	0.05102	0
0	0	0	0.03344	0.05782	0	0.0273	0.15972	0.04196		0	0.03041	0
0	0	0.01356	0.03344	0.05387	0.10508	0.03425	0.06574	0.09122		0	0.04778	0
0.00338	0	0	0.07143	0.10368	0	0.05802	0.05155	0.03413		0	0.05102	0
0.03041	0	0	0.07143	0.13311	0	0.05119	0.09459	0.02685		0	0.03497	0
0.00338	0	0	0	0.09831	0	0.03704	0.03041	0.03413		0	0	0
0	0	0	0.03344	0.10544	0	0.07047	0.04746	0.04068		0	0	0
0	0	0	0	0.08224	0.10508	0.05369	0.03729	0.0678		0	0.03041	0
0	0	0	0	0	0	0.08475	0.06689	0.03413		0	0.11186	0
0	0	0	0.03716	0.27551	0.03401	0.07047	0.04027	0.03413		0	0.10631	0
0.00338	0	0	0.03344	0.1457	0	0.04392	0.05405	0.06419		0	0.06122	0
0	0	0	0.05556	0.07358	0	0.0339	0.0473	0.08814		0	0.06143	0.14089
0	0	0	0.03344	0.12162	0	0.04054	0.0807	0.01695		0	0.03378	0.22414
0	0	0	0	0.04096	0	0.05822	0.05802	0.02062		0	0.13576	0
0.00338	0	0	0.03344	0.10164	0	0.07047	0.02703	0.07692		0.05119	0.01695	0
0	0	0	0.09831	0.02034	0	0.13667	0.02048	0.09122		0.14237	0.09831	0.0298
0	0.0034	0	0.06419	0	0	0.06849	0.0301	0.03413		0	0.00687	0
0	0	0	0.10811	0.11409	0	0.00676	0.02397	0.08814		0.09153	0.05743	0
0	0	0	0.11034	0.07285	0	0	0.0273	0.03413		0.14237	0.06102	0
0	0	0	0.06419	0.13946	0	0	0.03704	0.04377		0.14237	0.10811	0
0	0	0	0.03344	0.12671	0	0.09898	0.05442	0.05498		0.09153	0.09365	0
0	0	0	0	0.06102	0	0.10922	0.06397	0.08966		0.10135	0	0
0	0	0	0.03344	0.00676	0	0.02431	0.07797	0.03413		0.10135	0.01689	0
0	0	0	0.03344	0.07047	0	0.05369	0	0.03413		0.10135	0.07167	0
0	0	0	0.03344	0.10702	0	0.05479	0.00339	0.08136		0	0.03041	0
0	0	0	0.1134	0.02703	0	0.05424	0.0785	0.04452		0	0	0
0	0	0.00331	0.03344	0.02721	0	0.05802	0.07358	0.01695		0.12542	0.03741	0.00338
0	0	0	0.03344	0.08247	0	0.05822	0	0.04196		0.11604	0.02703	0
0.00338	0	0	0.03344	0.07432	0	0.02667	0.0807	0.03413		0.0785	0.03051	0
0	0	0	0.03344	0.12847	0	0.09556	0.06689	0.04068		0.09153	0	0
0	0	0	0.06552	0.10169	0	0.05822	0.05424	0.07692		0.14237	0.07119	0.05102
0	0	0	0.08844	0	0	0.00339	0.01689	0.03413		0.05119	0.01356	0
0	0	0	0	0.12027	0	0.08997	0.09722	0.01695		0.04746	0.08136	0
0.00341	0	0	0	0.15972	0	0	0.07095	0.04746		0.14237	0.01017	0
0	0	0	0	0.03051	0.00338	0.05119	0.08966	0.01695		0.11604	0.0298	0
0.00337	0	0	0.00336	0.11186	0	0.05802	0.12542	0.01338		0.14237	0.09603	0.00338
0	0	0	0.08475	0.06734	0	0.05298	0.05102	0.08814		0.14237	0.03378	0
0	0	0	0.13652	0.05743	0	0	0.10774	0.07692		0	0.04682	0
0	0.00678	0	0	0	0	0	0.0339	0.09122		0.11604	0.00669	0
0.00334	0	0	0.0894	0.14777	0	0.07509	0.05068	0.08814		0.11604	0	0
0	0	0	0.05743	0.11644	0	0.06507	0.13176	0.10135		0.07458	0.07285	0
0	0	0	0.06071	0.02676	0	0.09215	0.09554	0.03413		0.10135	0	0
0	0	0	0	0.27931	0	0.05119	0.14189	0.04377		0.10508	0	0
0.00336	0	0	0.06081	0.11448	0	0.05822	0.02694	0.04377		0	0.0473	0
0	0	0	0	0.02703	0.02041	0	0.02703	0.10508		0.13898	0	0
0	0	0	0.07167	0.12162	0	0	0.04377	0.09122		0.10368	0	0
0	0	0	0	0.10473	0	0.07023	0	0.08814		0.10135	0.00997	0
0	0	0	0	0.14527	0	0.09122	0.02365	0.09459		0.14237	0.08844	0
0	0	0	0	0.04027	0	0	0	0.03401		0.05119	0.02373	0
0	0	0	0.06849	0	0	0.05119	0.03367	0.03754		0.10135	0.08446	0
0	0.00678	0.00341	0.05369	0.04422	0.02703	0.04778	0.02027	0.06441		0	0	0.04054
0	0	0	0	0.07047	0.00678	0.05822	0.05085	0.09122		0.02007	0	0
0	0	0	0.07718	0	0.00333	0.1058	0.0339	0.09122		0.10135	0.01017	0.0473
0	0	0.00338	0	0.12414	0	0	0.04096	0.04068		0.14237	0	0
0	0	0	0	0.08418	0	0.0301	0.07167	0.08725		0.14237	0.03716	0
0	0	0	0	0.12838	0	0.04682	0.05782	0.07095		0.04746	0.06463	0
0	0	0	0.07797	0.11301	0	0	0.02721	0.11186		0.14237	0.0202	0.0473
0	0	0	0.07119	0.03729	0.00339	0.03716	0	0.07119		0.10135	0.02381	0
0	0	0	0	0.01017	0	0.09556	0	0		0.10135	0.05119	0
0	0	0	0	0.13514	0	0.05119	0	0		0.04013	0	0
0	0	0	0	0.11525	0	0.08532	0.01678	0		0.08278	0.00678	0
0	0	0	0.04407	0.01706	0	0.04437	0	0		0.18151	0.0301	0
0	0	0	0	0.11146	0	0.06419	0	0		0.14237	0.09492	0
0	0	0	0	0.10368	0	0.09556	0.0777	0.13333		0.09153	0.01014	0
0	0	0	0	0.04392	0	0	0.00678	0		0.14237	0.02034	0.01003
0	0	0	0	0.07877	0	0.04392	0.15358	0		0.09153	0.03051	0
0	0	0	0.07877	0.04068	0	0	0.07744	0.04392		0.10135	0.01365	0.05316
0	0	0	0.09122	0.21667	0	0.10959	0.09699	0.02341		0.10135	0.05085	0.02712
0	0	0	0	0.10368	0	0.05102	0.04392	0		0.01706	0.03041	0
0	0	0	0.05424	0	0	0.05068	0.05763	0		0	0.03378	0.03974
0	0	0	0	0.08136	0	0.10135	0.05686	0.11644		0.05119	0.04983	0
0	0	0	0.06441	0.10368	0	0.05119	0.00338	0.00341		0.05387	0	0
0	0	0	0	0.09524	0	0.05119	0	0.01656		0	0.08784	0
0	0	0	0	0	0	0.05802	0.06419	0		0.13898	0.04811	0
0	0	0	0	0.05498	0.01375	0.09556	0.01656	0.05017		0.04746	0.07432	0.03061
0.00338	0	0	0.11706	0.05686	0	0	0	0		0.13898	0.04483	0
0	0	0	0.07047	0.05822	0	0.02676	0.0692	0.05155		0.10135	0	0
0	0	0	0	0.10368	0	0.06849	0.06826	0.08874		0.11604	0.11684	0.02381
0	0.00341	0	0.03987	0.03051	0	0	0.01351	0.04068		0.04746	0.12838	0
0	0	0	0	0.09122	0	0.09556	0.05842	0.07071		0.00334	0.02027	0
0	0	0	0.08163	0.08475	0	0.04762	0.0102	0.05155		0	0	0
0	0	0	0.06102	0.09091	0	0.09556	0.02721	0.08874		0.01706	0	0.03729
0	0	0.01017	0.06102	0.03356	0.00337	0	0.07534	0.08874		0.05119	0.14626	0
0	0	0	0.04362	0.06143	0	0	0.05068	0.05424		0.14237	0	0
0	0	0	0	0.07432	0	0.10508	0.07095	0.05155		0.10135	0.02034	0
0	0	0	0.03413	0	0	0	0.07877	0.05155		0.11604	0.00341	0
0	0	0	0.08591	0.06803	0.02069	0	0.0473	0.05155		0.09153	0.01356	0
0	0	0	0.04698	0.14333	0	0.02013	0.05405	0.05155		0.14237	0.10847	0
0	0	0	0.10403	0.11263	0	0	0.04068	0.05155		0.09492	0	0
0	0	0	0	0.03413	0	0	0.04714	0.02373		0.11604	0.07317	0
0	0	0	0.10403	0.04348	0	0.11525	0.09831	0.05155		0.14237	0.03344	0.00339
0	0	0	0	0.11486	0	0.11565	0.03472	0.05085		0.12162	0.03072	0
0	0	0	0	0.01684	0	0	0.06441	0.05155		0.13898	0.00341	0.00334
0	0	0	0.04392	0.04437	0	0	0.08503	0		0	0	0
0	0	0	0	0.12	0	0.0404	0.06102	0.08874		0.10135	0.02365	0
0.00656	0	0	0	0.05424	0	0.02318	0.05017	0.12925		0.14237	0	0
0	0	0	0.05369	0.06061	0	0	0.02373	0.01695		0.14237	0.10033	0
0	0	0	0	0.11604	0	0.06081	0.03729	0.08784		0.05119	0.02041	0.11409
0	0	0	0	0.09864	0	0.02041	0	0.08784		0.02007	0.05405	0
0	0	0	0	0.04054	0	0	0.12934	0.10274		0.02007	0.00671	0
0	0	0	0	0.10508	0	0.02041	0.04407	0.10135		0.11604	0	0
0.00345	0	0	0	0.07095	0	0.02318	0.05208	0.03072		0.05119	0.0137	0.05017
0	0	0	0	0.05802	0.04407	0.11565	0.05369	0.14865		0.10135	0	0.07119
0	0	0	0.09797	0.10135	0	0	0.05085	0.07095		0.04746	0	0.07119
0	0	0	0	0.05172	0	0.11525	0.03072	0.03704		0.14237	0.04407	0.0903
0	0.00338	0	0.11864	0.03051	0	0	0.05208	0.22635		0.14237	0	0
0	0	0	0	0.09797	0	0.11419	0.03729	0.08784		0.12203	0.05862	0
0	0	0	0.08904	0.07095	0	0	0.03401	0.11149		0	0	0
0.00338	0	0	0	0.09153	0	0.05743	0	0.07823		0.10135	0.04407	0
0	0	0	0.06102	0.15464	0	0	0.05424	0.07823		0.14237	0.03716	0
0	0	0	0	0.05034	0	0.0102	0.06081	0.07823		0	0.04762	0.08784
0	0	0	0.05405	0.07095	0	0.08108	0.0625	0		0	0.07167	0
0	0	0	0.06419	0.08844	0	0	0.05424	0.07823		0.05119	0.0473	0
0	0	0	0	0.10997	0	0.02422	0.01347	0.09898		0.14237	0.05556	0
0	0	0	0	0.15464	0.08532	0.00334	0.05424	0.08784		0.10135	0.05743	0.16279
0	0	0	0.06102	0.07095	0	0	0.10544	0		0.04746	0.02341	0
0	0	0	0.06186	0.0777	0	0	0.06419	0.10105		0.11604	0.01351	0
0	0	0	0	0.14094	0	0.07432	0.01724	0		0.14237	0	0
0	0	0	0	0.05782	0	0	0.03448	0.07667		0.02007	0.05574	0
0	0	0	0.07143	0.07095	0	0	0.03729	0.10135		0.10368	0.00341	0
0.0785	0	0	0.06186	0.05068	0	0	0.01967	0.20678		0.02007	0	0
0	0	0.00337	0.12287	0.07823	0	0	0.09524	0.05461		0	0.06826	0
0	0	0	0.07797	0.02703	0	0	0.07143	0.07192		0.10135	0.0273	0
0	0	0	0	0.09898	0	0	0	0.10135		0		0
0	0	0	0	0.07797	0	0	0.05442	0.07823		0.14237		0
0	0.0068	0	0.21233	0.09831	0.00341	0	0.07095	0		0.09153		0
0	0	0	0	0.10105	0	0	0.05424	0.08247		0.11604		0
0	0	0	0	0.05068	0	0	0	0.03436		0		0
0.02389	0	0	0	0.12585	0	0.05369	0.01356	0.06757		0.05119		0.09459
0	0	0	0.03793	0.13946	0	0.04054	0.02649	0.09396		0.02007		0
0	0.00339	0	0.08446	0.02694	0.12203	0	0.01024	0.08784		0		0.09797
0	0	0	0.03082	0.04392	0	0	0.07797	0		0.14237		0.12162
0	0	0	0.01329	0.07095	0	0	0.05424	0.07823		0.13898		0.00338
0	0	0	0.07432	0.08136	0	0.08904	0	0.08784		0.14237		0.09459
0.00344	0	0	0	0.11824	0	0.04027	0.05424	0.10473		0.13898		0.00338
0.00338	0	0	0.05743	0.08904	0	0	0.05424	0.10135		0.11604		0
0.02389	0	0	0.10727	0.18027	0	0	0.03729	0.12838		0.11604		0.09459
0.02389	0	0	0.01007	0.07095	0	0	0.0034	0.06529		0.13898		0
0	0	0.00656	0.0777	0.06143	0	0	0.05424	0.06102		0.10135		0
0.02389	0	0	0.05802	0.08446	0	0	0.05424	0.10473		0.09153		0.09459
0.02389	0	0	0	0.05724	0	0	0	0.07823		0.05119		0.08191
0	0	0	0.00341	0.09864	0	0	0.0777	0.09797		0.02007		0
0	0	0	0	0.14089	0	0	0.01347	0.08784		0.11604		0
0	0.00338	0	0.01329	0.13058	0	0.08503	0.00683	0.11864		0.10135		0
0	0	0	0	0.06757	0	0	0	0.15203		0.13898		0.09459
0	0	0	0.0785	0.02027	0	0.02712	0.09556	0.09184		0.11604		0
0	0	0	0.00678	0.06757	0	0.125	0.03729	0.07823		0.125		0.09459
0	0	0	0	0.06849	0	0	0	0.07823		0.10135		0
0.02389	0	0	0	0.03378	0	0	0.01014	0.09122		0.10135		0
0.00664	0	0	0.06376	0.05387	0	0.0777	0.05648	0.10135		0.10368		0
0.02389	0	0	0.06102	0.07095	0	0	0.05424	0.07823		0		0
0	0	0	0.14915	0.07383	0	0.05686	0.05068	0.10135		0.06757		0.09459
0	0	0	0	0.03425	0	0.00338	0.12153	0.125		0.11604		0
0	0	0	0	0.07095	0	0.02712	0.01695	0.08784		0.02007		0
0	0	0	0	0.12925	0	0.05686	0.09122	0.10473		0.14237		0
0	0	0	0.06376	0.05405	0	0.00341	0.02703	0.10135		0.11604		0
0	0	0	0.14676	0.06757	0.00338	0.05763	0.00337	0.0378		0.03378		0
0	0	0	0.10473	0.07095	0	0.08784	0.07023	0		0.14237		0.10135
0	0	0	0.06207	0.06507	0	0.08741	0.10884	0.12881		0.10135		0
0	0	0	0	0.0756	0	0	0.03311	0.10811		0.05119		0
0	0	0	0.10135	0.13946	0	0.05085	0.05424	0		0.11604		0
0.02389	0	0	0.07216	0.07095	0	0.10884	0	0		0.10135		0
0	0	0	0	0.10239	0	0.02712	0.03729	0.08108		0.10135		0
0	0	0	0	0.08844	0	0	0.06102	0.07823		0.14237		0
0	0.00339	0	0	0.0625	0	0.02712	0.06757	0.08784		0.11604		0.09459
0	0	0	0.00342	0.05743	0	0.11186	0.05085	0.09492		0.05119		0
0	0	0	0	0.0473	0	0	0.06186	0.04082		0.11186		0
0	0	0	0.06463	0.10135	0	0.12203	0.02083	0.03716		0.10135		0
0	0	0	0	0.125	0	0.12709	0.00342	0		0.17065		0.09428
0	0	0.0034	0.05387	0.07095	0	0.10884	0.05068	0.13667		0.05119		0
0	0	0	0	0.21622	0	0.13311	0.02027	0.02431		0.14237		0
0	0	0	0.08219	0.09797	0	0.07718	0	0.07458		0.06757		0.09459
0	0	0	0	0.10544	0	0.02712	0	0.07		0.09153		0.09459
0.02389	0	0	0	0.07095	0	0.07383	0.06143	0.07383		0.10135		0
0	0	0	0	0.12759	0	0.04054	0	0.05822		0		0.02373
0	0	0	0.05743	0.07095	0	0	0.09932	0.05119		0.01706		0.06102
0	0	0	0.07167	0.08276	0	0.02712	0.01365	0		0.09153		0.09459
0	0	0.00342	0	0.08562	0	0	0.07667	0.0473		0.14237		0
0	0	0	0	0.06081	0	0	0.01689	0.03061		0.09153		0.05705
0.00338	0	0	0	0.0302	0	0.08191	0.04096	0.1204		0.08278		0
0.02389	0	0	0	0	0	0.04054	0.04636	0.05424		0.10135		0
0	0	0	0	0.05068	0	0.08191	0.02048	0.11037		0.11604		0
0	0.00345	0	0.06376	0.06355	0	0.125	0.16207	0.05246		0.14237		0
0	0	0	0	0.06507	0	0.0301	0	0.05743		0.10135		0.09797
0	0	0	0	0.0473	0	0.06734	0.03934	0.05802		0.04746		0.09459
0	0	0	0.06757	0.05822	0	0.00338	0.06081	0.09556		0.14237		0.09459
0.02389	0	0.02676	0	0.07095	0	0	0.02712	0.08361		0.02007		0
0	0	0.01017	0	0.08874	0	0.0785	0	0.05369		0.14237		0
0.13531	0	0	0	0.01014	0	0	0	0.07047		0.13898		0
0	0	0	0	0.05405	0	0.03704	0	0.0339		0.11905		0
0.02389	0.00341	0	0.07586	0.03425	0	0	0	0.04746		0.08503		0
0	0	0	0.05068	0.10403	0	0.0785	0.09459	0.0339		0.11604		0.05263
0.00338	0	0	0	0.06143	0	0	0.05743	0.10309		0.05119		0.09797
0	0	0	0.05743	0.08874	0	0.08219	0.0273	0.08475		0.11604		0.07071
0	0	0	0	0.01333	0	0	0.02703	0.06507		0.10368		0
0	0	0.02034	0	0.03051	0	0.06143	0.10963	0.07047		0.11604		0.00339
0	0	0	0	0.06419	0	0.06143	0.01325	0.04762		0		0.09459
0	0	0	0	0.0473	0	0.0777	0.03642	0.09215		0.14237		0
0	0	0	0.11486	0.09122	0	0.04054	0	0		0		0.10135
0	0	0	0.15411	0.07509	0	0.06826	0	0.06757		0.14237		0.09459
0	0	0	0.06102	0.14533	0	0.03051	0	0.09556		0.14237		0.09459
0	0	0	0	0.1058	0.02712	0	0	0.09556		0		0.06849
0	0	0	0	0.09459	0	0.08874	0	0.09556		0.04746		0
0	0	0	0	0.05629	0	0.06143	0.0894	0.08814		0.04746		0
0	0	0	0	0.01024	0	0	0.06803	0.02013		0.13898		0
0	0	0	0.0298	0.06355	0	0.05763	0.01014	0.05017		0.02007		0
0	0	0	0.11864	0.03041	0	0.05085	0.02349	0.08532		0.08532		0
0	0	0	0	0.21724	0	0.02357	0.00671	0		0		0
0	0	0	0	0.00669	0	0	0.04362	0.05802		0.05119		0
0	0	0	0.06376	0.06826	0	0	0.00339	0.05405		0		0.00339
0	0.00336	0	0	0.08882	0	0	0.00683	0.05822		0.10135		0
0	0	0	0	0.01987	0	0	0.06122	0		0.04746		0.04068
0	0	0	0	0.03716	0	0.11644	0	0.02389		0.14237		0
0	0	0.00678	0	0.12203	0	0.04054	0.0473	0.05822		0		0
0	0	0	0	0.05369	0	0	0	0.09556		0.10135		0
0	0	0.00671	0	0.07483	0	0.00676	0.05068	0.09556		0.10135		0
0	0	0.00336	0.15753	0.07641	0	0.03051	0	0.04698		0.10135		0
0	0	0	0.06376	0.11149	0	0.1505	0	0.0473		0.04746
0	0	0	0.06081	0.07095	0	0.08562	0.01689	0.03378		0.13898
0	0	0.00341	0	0.07432	0	0	0	0.05686		0.05119
0	0	0	0	0.02027	0	0	0.05782	0.07047		0.13898
0	0	0.00338	0	0.02027	0	0.04054	0	0.04392		0.10135
0	0	0	0	0.06757	0	0.08191	0.07509	0.05102		0.05119
0	0	0	0	0.01684	0	0.04746	0.00337	0.09556		0.11604
0	0	0	0.06419	0.10473	0	0.06529	0.04392	0.0301		0.10135
0	0	0	0.04082	0.08361	0.00341	0.08562	0.05763	0.09556		0.10135
0	0	0	0	0.04392	0	0.02318	0	0.05743		0
0	0	0	0	0.13311	0	0.05842	0.03367	0.07047		0.05461
0	0	0	0.06441	0.09603	0	0.05119	0.01724	0.09556		0.10135
0.0034	0	0	0.04027	0.03716	0	0.08562	0	0.04096		0.09153
0	0.00345	0	0.09215	0.10204	0	0.10544	0.09153	0.09556		0.13898
0.00334	0	0.00338	0.06102	0.06081	0.0034	0.06102	0.03378	0.02048		0.02007
0	0	0	0.13311	0.07947	0	0.11604	0.05442	0.09556		0.04746
0	0	0	0.13311	0.03425	0	0.10544	0	0.01014		0.13898
0	0.03311	0.00336	0.08844	0.01014	0	0.06757	0.04407	0.09556		0.11604
0	0	0	0.10922	0.13448	0	0.06803	0.05017	0.08475		0.05068
0	0	0	0.07797	0.05822	0	0.04407	0.02381	0.09556		0.11604
0	0	0	0.13652	0.0473	0	0.09524	0.01375	0.05119		0.09153
0	0	0	0.10204	0.01701	0	0.10544	0.02721	0		0.08503
0	0	0	0.08475	0.05424	0	0.10544	0	0.09556		0.09153
0	0	0	0	0.02381	0	0	0.01014	0.05119		0.09153
0	0	0	0.07095	0	0	0	0	0.09556		0.14237
0	0	0	0.01712	0.05424	0	0.10544	0.01656	0.09556		0
0	0.00678	0	0.08784	0.15517	0	0.08191	0	0.09556		0
0	0	0	0.02703	0.07143	0	0.08191	0	0.09556		0.14237
0	0	0	0.08108	0.10274	0	0.05822	0.07309	0.08667		0.05119
0	0	0	0.02703	0.08219	0	0.1058	0.05763	0.05119		0
0	0	0	0.08108	0.14576	0	0.08191	0	0.05802		0.14237
0	0	0	0.07639	0.01365	0	0.10544	0.0604	0.07047		0.11149
0	0	0.00339	0.05137	0	0	0.10544	0.01701	0.04054		0.07167
0.00341	0	0	0.08108	0.10653	0	0.02685	0.02349	0.09556		0.04746
0	0	0	0.08163	0.07509	0	0.08191	0.01701	0.03061		0.05119
0	0	0	0.0777	0.04392	0	0.10544	0.01695	0.05802		0.10135
0	0	0	0.02703	0	0	0.10544	0.07432	0.09215		0.10135
0	0	0.00341	0.09215	0.12329	0	0.08191	0.0411	0.04082		0.11604
0	0	0	0.06826	0.11604	0	0.08191	0	0.05802		0
0	0	0	0.06757	0.07167	0	0	0.0785	0.09556		0.10508
0	0	0	0.09898	0.04392	0	0.08191	0.0301	0.09556		0.10135
0	0	0	0	0.09459	0.00334	0.10544	0	0.06143		0.18151
0	0	0	0.06826	0.04407	0	0.08191	0.08054	0.05369		0.02007
0	0	0	0.06441	0.04152	0	0	0.04392	0.03716		0.04746
0.00338	0	0	0.13652	0.0404	0	0.08191	0	0.11604		0.10368
0	0	0	0.03413	0.13514	0	0.08191	0.01014	0.0473		0.07877
0	0	0	0.06441	0.07483	0	0	0.05461	0.05802		0.04746
0	0	0.00338	0.08108	0.06143	0	0.10544	0.05405	0.06376		0.14237
0	0	0	0.09215	0.08562	0	0.10544	0.02373	0		0.14237
0	0	0.00339	0	0.09153	0	0.10544	0.02318	0.09556		0.14237
0	0	0	0.11074	0.125	0	0.08191	0.01987	0.05369		0.10135
0.00338	0	0	0.06081	0.05085	0	0.11263	0.03716	0		0
0	0	0	0.02703	0.07823	0	0.10544	0.02027	0.06849		0.11604
0	0	0	0.02703	0.09459	0	0	0.07458	0.0777		0.14237
0	0	0	0.03061	0.02703	0	0.08191	0.0678	0.03378		0.11604
0	0	0	0.02703	0.12245	0	0.10544	0.04392	0.06081		0.11486
0	0	0	0.06645	0.14966	0	0.10544	0.02027	0.05705		0.04746
0	0	0	0.08874	0.09247	0.00338	0	0.03729	0.05405		0.14237
0	0	0	0.13311	0.21356	0.00338	0.10544	0	0.04762		0.05119
0	0	0	0.13758	0.07586	0	0.08054	0.05405	0.13898		0.08503
0	0	0	0.06143	0.02041	0	0	0.07143	0.05705		0
0	0	0	0.05802	0.06355	0	0.08191	0.08844	0.05119		0.14237
0	0	0	0.08219	0.03378	0	0.08191	0.06419	0.09556		0.11604
0	0	0	0.08108	0.07509	0	0.10544	0.04437	0.04054		0.14237
0.00338	0	0	0.06143	0.11864	0	0	0.04437	0.05802		0.13898
0	0	0	0.02007	0.05119	0.02373	0.08191	0.03413	0.05405		0
0	0	0	0.13311	0.03344	0	0.05822	0.04844	0.08108		0.10135
0.00338	0	0	0.07167	0.02048	0	0.08054	0.04682	0.05556		0.05119
0.03413	0	0.00341	0.0602	0.02685	0	0.10544	0.05479	0.07877		0.17065
0	0	0	0.08874	0.22449	0	0.10544	0.04362	0.09556		0.14237
0	0	0	0.24138	0.10239	0	0.10544	0.06463	0		0
0	0	0	0.04651	0.16897	0	0.10544	0.02365	0.03072		0.09153
0	0	0	0.08874	0.08844	0	0.06803	0.00332	0.05369		0.10368
0	0	0	0.13993	0.05068	0	0.08191	0.04682	0.05802		0.05119
0	0	0	0.02703	0.02027	0	0.13176	0.02389	0.10922		0.14237
0	0.0034	0	0.12803	0.08784	0	0.10544	0.08219	0.02027		0.04746
0	0	0	0.0102	0	0	0.10544	0.03061	0.07509		0.13898
0	0	0	0.09898	0.07432	0.00338	0.08191	0	0		0.12628
0	0	0	0	0.23311	0.00338	0.09898	0.10653	0.05822		0.08562
0	0	0	0.03741	0.18729	0	0.15808	0.06312	0.06081		0
0	0	0	0	0.0678	0	0.08191	0.05648	0.02712		0.05137
0	0	0	0.07797	0.04054	0	0.12628	0.03679	0.09459		0.05137
0	0	0	0.08874	0.08361	0	0.13176	0	0.01678		0.01351
0	0	0.00338	0.05743	0.0777	0	0.06102	0.0273	0		0.14089
0	0	0	0.03413	0.06757	0	0.10544	0.09184	0.01678		0
0	0	0	0.09215	0.01365	0	0.06757	0.03378	0.07432		0
0	0	0	0.05424	0.13514	0	0.06803	0.07509	0.11296		0
0	0	0	0.08784	0.02027	0	0.02027	0.03987	0.02365		0.00338
0	0	0	0.05802	0.03041	0	0.06803	0.01003	0.01678		0
0	0	0	0.05119	0.1315	0	0.08191	0.04698	0		0
0	0	0	0.06826	0.02041	0	0.08191	0.01678	0.08446		0
0	0	0	0.08108	0.08108	0	0.08191	0.02062	0.01351		0
0	0	0	0.08136	0.01689	0	0.08191	0.11149	0.06826		0
0	0	0	0.06143	0.09492	0	0.10544	0.05155	0		0.07432
0	0	0	0.10239	0.11684	0	0.08191	0.02027	0		0
0	0	0	0.05119	0.12458	0	0.08191	0.08784	0.04392		0
0	0	0	0.08503	0	0	0.06803	0.0473	0.01678		0.03322
0	0	0	0.07509	0.08108	0	0.08191	0	0.05102		0.03413
0	0	0	0.10239	0.18151	0	0.08191	0.05137	0.12375		0.03378
0	0	0	0.13014	0.02373	0	0.10544	0.06463	0.02349		0.03378
0	0	0	0.11149	0.06102	0	0.08191	0.05461	0.01024		0.03378
0	0	0	0.11149	0.08446	0	0.08191	0.09603	0		0.03378
0	0	0	0.08874	0.03311	0	0.10544	0.04452	0.07718		0.03378
0	0	0	0.10204	0.08784	0	0.10544	0.05461	0.04068		0.03378
0	0	0	0.03041	0.13333	0	0.08191	0.04305	0.05068		0
0	0	0	0.0202	0.11149	0	0.10544	0.0034	0.02007		0.03378
0	0	0	0.10381	0.05405	0	0.06803	0.05068	0		0.01014
0	0	0	0.06507	0.04068	0	0.08191	0.02658	0.06757		0.03378
0	0	0	0.11149	0.13699	0	0.0906	0.00678	0.04013		0.07947
0	0	0	0.07432	0.0777	0	0	0.00338	0.05085		0.03378
0	0	0.00338	0.07192	0.08696	0	0.10544	0.04054	0.16376		0.03378
0	0	0	0.18027	0.11525	0	0.04068	0	0.02349		0.03378
0.00337	0	0	0.00339	0.13265	0	0.10544	0.09278	0.08814		0.03378
0	0	0	0.05822	0.06102	0.00331	0.10544	0	0.04392		0.03378
0	0	0	0.08844	0.03401	0	0.10544	0	0.02013		0.03378
0	0	0	0.11149	0.14765	0	0.08191	0.09492	0.02349		0.03378
0	0	0	0.04392	0.13043	0.00338	0.08191	0.15719	0		0.03378
0	0	0	0.11149	0.10738	0	0.09215	0.04811	0.06122		0.03378
0	0	0	0.11149	0.04452	0	0.08191	0.08784	0		0.03378
0	0	0	0.09459	0.06419	0	0.03041	0.05405	0.02041		0.03378
0	0	0	0	0.07095	0	0.1058	0.03061	0.09797		0
0	0	0	0.11149	0.00676	0	0.08191	0.03378	0.07797		0.03378
0	0	0	0.09797	0.0604	0	0	0	0.06757		0
0	0	0	0.11149	0.0411	0	0.08191	0.05763	0		0
0	0	0	0.12671	0.05085	0	0.10544	0.05316	0.02349		0.03378
0.00338	0	0	0.11149	0.06667	0	0.10544	0.09459	0		0
0	0	0	0.11149	0.06102	0	0.08191	0.06757	0.04714		0.03378
0	0	0	0.11149	0.09966	0	0.08191	0.04452	0.05862		0.03378
0	0	0	0.11149	0.02055	0	0.0785	0.07666	0.04392		0
0	0	0	0	0.08108	0	0	0	0.07509		0.03378
0	0	0	0.07432	0.02389	0	0.13378	0.02712	0		0.03378
0	0	0	0.06849	0.02703	0	0.10544	0.00334	0.01689		0
0	0	0	0.11525	0.09122	0	0.10544	0.0785	0.11525		0.03378
0	0	0	0.11149	0.01329	0	0.04392	0.02365	0.11186		0.03378
0	0	0	0.09797	0.13176	0	0.10544	0	0.08191		0.03378
0	0	0	0.03051	0.04437	0	0.08191	0	0.08814		0.03378
0.00671	0	0	0.07119	0.03378	0	0	0.02389	0.01684		0
0	0	0	0.08904	0.07718	0	0.06803	0.06355	0.02318		0.03378
0	0	0	0.09556	0.05442	0	0.0906	0.00656	0.11186		0.03378
0	0	0	0.11684	0.01014	0	0.0785	0.10169	0.11525		0.03378
0	0	0	0.06441	0.09732	0	0.10544	0	0.12375		0.03378
0	0	0	0.11149	0.06757	0	0.10544	0.08446	0.07432		0.03378
0	0	0	0.11149	0.06081	0.00336	0	0.06623	0.09699		0.03378
0	0	0	0.11149	0.00678	0.01701	0.08191	0.06485	0.02349		0.03378
0	0	0	0.02365	0.07095	0	0.08191	0.07509	0.08904		0.03378
0	0	0	0.08844	0.01014	0	0.10544	0.02349	0.10309		0.03378
0	0	0	0	0.01024	0	0.10544	0	0.07534		0.03378
0	0	0	0.0411	0.07958	0	0.10544	0.03716	0.05743		0.03378
0	0	0	0.08874	0.08136	0	0.08191	0.0473	0.10309		0.03378
0	0	0	0.11149	0.05017	0	0.10544	0.09556	0.03378		0.03378
0	0	0	0.07823	0.10231	0	0.08191	0.08814	0.08904		0.03378
0	0	0	0.08163	0.13514	0	0.10544	0.0604	0.08904		0.03378
0	0	0	0.11149	0.07143	0	0	0.05763	0.06164		0
0	0	0	0.06826	0.01347	0	0.08191	0.04392	0		0
0	0	0	0.11149	0.14716	0.00676	0.10544	0.10473	0.06419		0
0	0	0	0.10473	0.07458	0	0.08191	0.03344	0.05743		0.00338
0	0	0	0.04698	0.05351	0	0.08191	0.08136	0.08904		0
0	0	0	0.11149	0.02712	0	0.10544	0.07119	0.05743		0
0	0	0.05405	0.08844	0.08503	0	0.10544	0	0.09278		0.00678
0	0.06757	0	0.09699	0.07534	0	0.06803	0.08136	0.06597		0
0	0	0	0.09864	0.06441	0	0.08191	0.05902	0.08219		0.04762
0	0	0	0	0.05743	0	0.08191	0.05119	0.08904		0
0	0	0	0.07095	0.05743	0	0	0.04811	0		0.05137
0	0	0	0.05461	0.07616	0	0.08191	0	0.09278		0
0	0	0	0.09932	0.03072	0	0.08191	0.05051	0.10239		0.07509
0	0	0	0.08784	0.05763	0	0.08191	0.09797	0.08904		0.07509
0	0	0	0.12671	0.03729	0.00338	0.0894	0.0137	0.07143		0.07509
0.00341	0	0	0.08784	0.06667	0.00341	0.09831	0.10544	0.05369		0.07509
0	0	0	0.08844	0.09492	0	0.08191	0	0.05085		0
0	0	0	0.08844	0.02027	0	0.08191	0.04811	0		0.03691
0	0	0	0.05137	0	0	0.10544	0.01712	0		0
0.03729	0	0	0.14576	0.12838	0	0.0785	0.0303	0.07877		0.07509
0	0	0	0.11149	0.02333	0	0.10544	0.03378	0.10764		0.07509
0	0	0	0.04698	0.07432	0	0.08191	0.04082	0.05743		0.05369
0	0	0	0.06826	0.11149	0	0.10544	0.09831	0.08904		0
0	0	0	0.06102	0.07119	0	0.0339	0.07119	0.09278		0
0.00338	0	0	0.06081	0.0102	0	0.04054	0.11371	0.03378		0.08136
0	0	0	0.0411	0.1443	0	0.08191	0.08278	0.08904		0
0.03767	0	0	0.11149	0.06419	0	0.08191	0.05085	0		0.02373
0	0	0	0.08389	0.05298	0	0.08191	0.0273	0.08904		0.07641
0	0	0	0.07216	0.06757	0.00344	0.08191	0.04027	0.09278		0
0	0	0	0.11149	0.05461	0	0.08054	0.09932	0.02712		0
0	0	0	0.07192	0.05405	0	0.06102	0.07119	0.18213		0.08966
0	0	0	0.05068	0.06757	0	0.10544	0.01356	0.08136		0
0	0	0	0.03051	0.09343	0	0.13652	0.07797	0.09677		0.06803
0	0	0	0.15068	0.03642	0	0.02303	0.10473	0.05763		0
0	0	0	0.04437	0.10847	0	0.08532	0.10135	0.08814		0
0	0	0	0.04407	0.05921	0	0.10544	0.05763	0.11604		0
0	0	0	0	0.0678	0	0.10544	0.07797	0.10922		0
0	0	0	0.0678	0.07877	0	0.08191	0	0.06529		0
0	0	0	0.08446	0.01014	0	0.08191	0.07119	0.07192		0
0	0	0	0.0473	0.05102	0	0.16393	0.07119	0.06102		0.09184
0	0	0	0.10473	0.07095		0	0	0.12881		0
0	0	0	0.09831	0.01689		0.1058	0.0678	0.05686		0.07534
0	0	0	0.11149	0.05743		0.03041	0.01689	0.07432		0.11986
0	0	0	0.11149	0.05051		0.10544	0.08446	0.01706		0.10922
0	0	0	0.08784	0.11486		0.10544	0.04422	0.07023		0.06419
0	0	0	0.15278	0.07973		0.03344	0.05155	0		0
0	0	0	0.04746	0.0473		0.02349	0.10204	0.12585		0
0.00338	0	0	0.08814	0.03378		0	0.05119	0.02712		0
0	0	0	0.05405	0.04437		0.04392	0.07119	0.04636		0
0	0	0	0.09247	0.00344		0.04651	0.05763	0.09184		0
0.00338	0	0	0.04746	0.05763		0.01678	0.07119	0.12881		0
0	0	0	0.17065	0.06757		0	0.05822	0.05782		0
0	0	0	0.08532	0.02381		0.08191	0.06102	0.02649		0
0	0	0	0.09122	0.08		0	0.0101	0.0678		0
0	0	0	0.04407	0.02027		0	0.07119	0.12585		0.08503
0	0	0	0.07458	0.06757		0.08191	0.02365	0.02712		0
0	0	0	0.06081	0.05405		0	0.04514	0.12838		0.07534
0	0	0	0.02365	0.03413		0.10333	0.00339	0.04082		0
0	0	0	0.09122	0.0678		0.08191	0.05763	0.07095		0
0	0	0	0.19149	0		0	0.11644	0.07797		0.07534
0	0	0	0.08278	0		0	0.04054	0.06757		0
0	0	0	0.07534	0.02013		0.04096	0.05802	0.07797		0
0	0	0	0.06441	0.06803		0	0.02027	0.08136		0
0	0	0	0.07692	0.06803		0.157	0.01014	0.08446		0.07534
0	0	0	0.03413	0.12027		0.05017	0.03401	0.08136		0
0	0	0	0.08814	0.03311		0.07877	0.02703	0.05763		0
0	0	0	0.08475	0.05405		0.01678	0.07797	0.04362		0
0	0	0	0	0.08446		0.08191	0	0.12881		0.26667
0	0	0	0.02685	0.06081		0.08191	0.06757	0.13946		0
0	0	0	0.07797	0.04068		0	0.05068	0.08562		0.06574
0	0	0	0.11263	0.03114		0.0598	0.0473	0.04096		0
0	0	0	0.04068	0.12081		0.08191	0.07119	0.06186		0.07534
0	0	0	0.06081	0.08784		0.08191	0.01689	0.03716		0
0	0	0	0.04377	0.1723		0	0.06757	0		0
0	0	0	0.03413	0.13758		0.08966	0.03691	0.0473		0
0	0	0	0.06081	0.02365		0.12458	0.07119	0.06122		0.13937
0	0	0	0.07692	0.07692		0	0.07119	0.08027		0.12585
0	0	0	0.07692	0.13559		0.08108	0.07023	0.10239		0
0	0	0	0.07023	0.01684		0.07167	0.12583	0.02712		0.07534
0	0	0	0.07692	0.03356		0.06689	0.07119	0.06711		0.10274
0	0	0	0.00673	0.03729		0.05686	0.05743	0		0.07534
0	0	0	0.04407	0.04407		0	0.02389	0.05405		0
0	0	0	0.01689	0.10381		0.07167	0.14194	0.09215		0
0	0	0	0.03413	0.09864		0.15203	0.09122	0.06849		0
0	0	0.00332	0.08136	0.04319		0.11824	0.07119	0.06463		0
0	0	0	0.06507	0.05424		0.07167	0.0598	0.06061		0.07534
0	0	0	0.08814	0.125		0.06102	0.07119	0.05743		0
0	0	0	0.04377	0.04096		0.10811	0.0678	0.19257		0
0	0	0	0.01695	0.05442		0	0.07797	0.05405		0
0	0	0	0.07692	0.09459		0.12329	0.14237	0.02357		0
0	0	0	0.04068	0.01967		0	0.00332	0.05802		0
0	0	0	0	0.10616		0.06081	0.0101	0.06081		0
0	0	0	0.07692	0.09153		0.06081	0.05424	0.08935		0
0	0	0	0.07483	0.09797		0.10811	0.07119	0		0
0	0	0	0.02685	0.07432		0.10616	0.07119	0.0678		0
0	0	0	0.04746	0.03051		0.00338	0.02055	0.05405		0
0	0	0	0.08904	0.09732		0.08532	0.06102	0.06419		0.06419
0	0	0	0.0777	0.03378		0.09153	0.07432	0.06485		0.07534
0	0	0	0.05119	0.07483		0	0.07119	0.03448		0
0	0	0.02034	0.07095	0.11525		0	0.09278	0.02712		0
0	0	0	0.04795	0.05017		0.10811	0	0.10065		0
0	0.00338	0	0.07931	0.03741		0	0.09932	0.05405		0
0	0	0	0.05705	0.00669		0	0.04714	0		0
0	0	0	0.0273	0.08362		0	0.05405	0.09215		0
0	0	0	0.06081	0.11486		0.11821	0.04068	0.03716		0
0	0	0	0.04196	0.00676		0	0.05068	0.04795		0
0	0	0	0.04068	0.06419		0	0.04068	0.04096		0
0	0	0	0.04068	0.02069		0	0.02685	0.04746		0.07534
0	0	0	0.0411	0.0473		0.0678	0.04138	0.05763		0.11186
0	0	0	0.06441	0.0303		0	0.02667	0.0473		0.11824
0	0	0	0.06081	0		0	0.07119	0.06757		0
0	0	0	0.04746	0.02027		0.06419	0.09589	0.04762		0
0	0	0	0.07797	0.06667		0	0.07458	0.0785		0
0	0	0	0.06081	0.08163		0.07167	0.07119	0.06849		0
0	0	0.00339	0.04746	0.07432		0.09898	0.07119	0.04746		0
0	0.00336	0	0.01695	0.0777		0.05068	0	0.02712		0
0	0	0	0.06081	0.06441		0	0.09797	0.05461		0.08503
0	0	0	0.05085	0.11864		0.06376	0.08711	0.08935		0.07534
0	0	0	0.04746	0.15593		0.06376	0.07797	0.09215		0
0	0.00338	0	0.03704	0		0.08874	0.02365	0		0.07534
0	0	0	0.04407	0.01329		0	0.07119	0		0
0	0	0	0.06081	0.01701		0	0.03754	0.02357		0
0	0	0	0.07973	0.09091		0.08874	0.07119	0.09932		0.07534
0	0.04305	0	0.06081	0.15917		0.08446	0.05705	0.04983		0.07534
0	0		0.07192	0.11149		0	0.06102	0.08081		0.07534
0	0.00336		0.07797	0.08163		0.1058	0.06102	0.06081		0
0	0		0.04407	0.0473		0.09898	0.03333	0.05405		0
0	0		0.12375	0.10473		0	0.00338	0.05085		0.08503
0	0		0.05479	0.10169		0.06419	0.08784	0		0
0	0.00337		0.06081	0.05405		0.08874	0.04392	0.08784		0
0	0.00341		0.10239	0.04054		0.02703	0.04437	0		0
0	0		0.09122	0.14384		0	0	0.05405		0
0	0		0.04068	0.13312		0.10847	0.03061	0.05763		0
0	0		0.03378	0.03041		0.06419	0.04407	0.07509		0.09459
0	0		0.06803	0.07047		0	0.00334	0.07509		0
0	0		0.17123	0.06849		0.1058	0	0.03754		0
0	0		0.08966	0.01661		0.06419	0.01684	0.10811		0
0	0		0.04068	0.0785		0	0.06102	0.08844		0.07119
0	0		0.11263	0.06803		0.1058	0.03716	0		0.01347
0	0		0.10847	0.04762		0	0.02397	0.11864		0
0	0		0.04054	0.06061		0.03041	0.08421	0		0.00673
0	0		0.02676	0.08361		0.1058	0.06757	0.09215		0.09459
0	0		0.01695	0.05743		0.00339	0.01017	0.06102		0.05498
0	0		0.08814	0.03729		0	0.05102	0.08191		0
0	0		0.0411	0.05405		0.05068	0.03413	0.02357		0.04082
0	0		0.04377	0.17391		0.10847	0.02027	0		0
0	0		0.18667	0.24286		0	0.06441	0		0.0034
0	0		0.04407	0.08966		0	0.02048	0.05316		0
0	0		0.04746	0.13265		0	0.00676	0.00664		0.08784
0	0		0.04377	0.16327		0	0.02034	0.06061		0
0	0		0.07692	0.17182		0.06419	0	0.06873		0
0	0		0.06757	0.17014		0	0	0.00342		0
0	0.0034		0.04714	0.04068		0	0	0.05405		0
0	0		0.04196	0.07534		0	0.04152	0.05405		0.08784
0	0		0	0.13311		0	0.07241	0.01333		0
0	0		0.08814	0.0777		0.07023	0.0339	0.05405		0
0	0		0	0.18519		0.08562	0.01014	0.09215		0
0	0		0.03401	0.05282		0	0.01356	0.09215		0
0	0		0.0411	0.0404		0	0.05068	0.11364		0.08784
0	0.00331		0.04068	0.17747		0.07167	0	0		0
0	0		0.03378	0.16944		0.05068	0.03378	0.03072		0
0	0		0.07692	0.07458		0	0.04054	0.10653		0
0	0		0.04068	0.03367		0.12542	0.04392	0.11576		0.04082
0	0		0.04068	0.06164		0.0604	0.04778	0.08844		0.08784
0	0		0.0411	0.07458		0.06507	0.00334	0.08844		0
0	0.00336		0.07692	0.06291		0.11263	0.04377	0.08191		0.07432
0	0		0.07432	0.0931		0.01706	0.06463	0.03041		0.08904
0	0		0.03041	0.02389		0.07023	0.05461	0.10847		0
0	0		0.18667	0.16041		0.01706	0.04068	0.04054		0.08784
0	0		0.06081	0.07509		0.10067	0.03716	0.06826		0.00338
0	0		0.02333	0.07509		0.07458	0.10922	0.00336		0
0	0		0.04746	0.07071		0.12881	0.0273	0		0
0.00338	0		0.04068	0.09732		0.12881	0.08446	0.0785		0.0598
0	0		0.04746	0.09622		0.09556	0.06463	0.04778		0.03729
0	0		0.01695	0.08784		0.0604	0.02649	0.02349		0
0	0.00336		0	0.04319		0.02027	0	0.09215		0
0	0.00338		0.04746	0.15132		0.0604	0.00676	0.01333		0
0	0		0.04377	0.12329		0.12162	0.01356	0.09215		0.08784
0	0		0.09932	0.01017		0.06507	0.02389	0		0.02381
0	0		0.02365	0.05017		0.01706	0.02712	0		0.04437
0	0		0.08136	0.07119		0.09184	0.01689	0		0.00345
0	0		0.09898	0.06463		0.07904	0.05424	0.04392		0
0	0		0.06081	0.01351		0.04746	0.03311	0.02712		0
0	0		0.04407	0.04362		0.07167	0.0274	0.09247		0
0	0		0.07692	0		0.02676	0.04746	0.07143		0
0	0		0.23592	0.09732		0.04983	0.01342	0.05155		0
0	0		0.03413	0		0.07904	0	0.02712		0
0	0		0.05442	0.05155		0	0.04054	0		0
0	0		0.04196	0.02326		0.10811	0.0473	0.03716		0
0	0		0.0777	0.10381		0	0.00341	0.08844		0
0	0		0.08562	0.06376		0.02676	0	0		0
0	0		0.10299	0.12162		0.10135	0	0		0
0	0		0.06081	0.02041		0.07904	0.02778	0.04746		0
0	0		0	0.08784		0.09556	0	0.03413		0
0	0		0.04068	0.10135		0.07458	0.04746	0.07823		0
0	0		0.07119	0.15203		0.08532	0	0.08191		0
0	0		0.04407	0.04714		0.08389	0.02712	0.05068		0
0.00338	0		0.09932	0.10381		0.02007	0.02389	0.09215		0
0	0		0.08108	0.05461		0.02676	0.06419	0.06734		0
0	0.00342		0.07692	0.06164		0.02027	0.00339	0.07823		0
0	0		0.18667	0.07458		0.09655	0	0.07143		0
0	0		0.07692	0.02365		0	0.05034	0.07823		0
0	0		0.09932	0.00341		0.04407	0.04054	0.02712		0
0	0		0.03425	0		0.0785	0	0.0906		0
0	0		0.03729	0.07095		0.01706	0.04362	0		0
0	0		0.04068	0		0.06122	0.04651	0.06102		0.00339
0	0		0.06081	0.01718		0.01361	0.0777	0.05155		0
0	0		0.05085	0.09524		0.10135	0.0777	0.05424		0
0	0		0.09122	0.06419		0.08562	0.04483	0.03082		0
0	0.00334		0.09831	0		0.12625	0.0411	0.00338		0
0	0		0.06081	0.09797		0.11604	0.02381	0.10738		0
0.00338	0		0.06081	0.03061		0.10135	0.01007	0.08191		0
0	0		0.03378	0.08304		0.01361	0.05461	0.08081		0
0	0		0.07797	0.08136		0.08784	0.04483	0.05763		0
0	0		0.01695	0.14334		0	0.03311	0		0
0	0		0.07692	0.09492		0.12162	0.05405	0.12027		0
0	0		0.08904	0.09797		0.08532	0.04377	0		0
0	0		0.05085	0.08904		0	0.05743	0		0
0	0		0.08814	0.15017		0.08562	0.08814	0.07458		0
0	0		0.06081	0.21993		0.02027	0.01014	0.01017		0
0	0		0.07692	0.08163		0.11263	0.02365	0.02055		0
0	0		0.04068	0.12671		0.11263	0	0.05842		0.00339
0	0		0.04377	0.09122		0.07167	0	0.02349		0
0	0		0.03413	0.00339		0.01706	0.01689	0.02357		0
0	0		0.09797	0.12969		0.11824	0	0.07432		0
0	0		0.04196	0.15068		0.05387	0	0		0
0	0		0.06081	0.05461		0.07904	0.01993	0.00339		0
0	0		0.04746	0.09428		0.12162	0	0.07509		0
0	0		0.05705	0.19298		0.05068	0.03051	0		0
0	0		0.04746	0.14865		0.08562	0.06757	0.05405		0.07167
0.00339	0		0.16825	0.07877		0.08532	0.01	0.11146		0
0	0		0	0.06102		0.12881	0.0473	0.08446		0.01689
0	0		0.04778	0.10738		0.05387	0	0.05405		0
0	0		0.16447	0.17845		0.08562	0.11644	0.02712		0
0	0		0.07692	0.14765		0.07167	0.01684	0		0
0	0		0.04407	0		0.05068	0.0273	0.02041		0
0	0		0.01695	0.03041		0.12881	0.03401	0		0
0	0		0.14189	0.10811		0.11263	0	0.06803		0
0	0		0.05479	0.05017		0.12542	0.01351	0		0
0	0.00332		0.04377	0.03654		0.02007	0.03051	0		0
0	0.00338		0.06081	0.04152		0.12625	0.04392	0		0.06757
0	0		0.06081	0.11186		0.06757	0.01356	0.04746		0
0	0		0	0.02721		0	0.0034	0.06803		0
0	0		0.07692	0.17568		0.08532	0.00339	0.06803		0
0.00341	0		0.14189	0.02712		0.11604	0	0.06803		0
0	0		0.06734	0.06143		0.10067	0	0.06803		0
0	0		0	0.05405		0.12625	0.01689	0.06803		0
0	0		0.04377	0.06164		0.07023	0.01695	0.06803		0
0	0		0.04068	0.06557		0.12881	0.01689	0.0906		0
0	0		0.04967	0.11921		0.02676	0	0.06803		0
0	0		0.06552	0.09589		0	0.07074	0.06803		0
0	0		0.06081	0.02373		0.09655	0	0.07095		0
0	0		0.06081	0.09831		0.04054	0.06645	0.06803		0
0	0		0.01695	0.13514		0.08532	0.05119	0		0
0	0		0.14189	0.05763		0.11186	0.07074	0		0
0	0		0.04437	0.05705		0.07458	0	0.08191		0
0	0		0.04068	0.08475		0.0604	0.04746	0.06803		0
0	0		0.06441	0.07432		0.05068	0.04452	0		0
0	0		0.06164	0.07143		0.02676	0.06143	0.06803		0
0	0		0.02349	0.02703		0.07023	0.04276	0		0
0.00676	0		0.09524	0.01034		0.10811	0.03741	0		0
0	0.00339		0.07692	0		0.05387	0.01351	0.08247		0
0	0		0.07432	0.13953		0.12542	0	0		0
0	0		0	0.03436		0.10135	0.01656	0.06803		0
0	0		0.06102	0.14047		0.12881	0	0.16225		0
0	0		0.02712	0.00338		0.07458	0.04362	0		0
0	0		0.08191	0.04392		0.01706	0	0.06803		0
0	0.00339		0.08108	0.14189		0.11824	0	0.0604		0
0	0		0	0.00338		0.10135	0	0.08814		0
0	0.00678		0.04068	0.15646		0.06507	0	0.06803		0
0	0		0.07692	0.05424		0	0	0.06803		0
0	0		0.04377	0.11824		0.02007	0	0.06803		0
0	0		0.02405	0		0.12542	0.08475	0		0
0	0		0.06081	0.09343		0.08389	0	0.06803		0
0	0		0.15254	0.06757		0.05068	0	0.06803		0
0	0		0.06081	0.08136		0.12881	0.02721	0		0
0	0		0.08562	0.02027		0.01024		0.04068		0
0.00341	0		0.08904	0.12287		0.05351		0		0
0	0		0.08814	0.03378		0.05068		0.06954		0
0	0		0.02712	0.0404		0.0473		0		0
0	0		0.04746	0.05068		0.07023		0		0
0	0		0.12881	0.13265		0.02027		0.12838		0
0	0		0.07692	0.06143		0.10473		0.08725		0
0	0		0.07692	0.05782		0.02027		0.06081		0
0	0		0.06081	0.05068		0.0604		0.04068		0.05034
0	0		0.07692	0.12329		0.05387		0.06803		0.01689
0	0.00336		0.04068	0.19737		0.08562		0		0
0	0		0.08532	0.08475		0.11604		0.08844		0
0	0		0.13667	0.08081		0.07904		0		0
0	0		0.07692	0.0339		0.05387		0.06803		0
0	0		0.04746	0.00339		0.11186		0.06826		0
0	0.00341		0.06081	0.0785		0.04407		0.08389		0
0	0		0.04068	0.10135		0.09655		0		0
0	0		0.04407	0.10033		0.07458		0.1058		0
0	0		0.07692	0.03367		0.07718		0.06803		0
0	0		0.06081	0.06734		0.12162		0		0
0	0		0.07692	0.11905		0.01361		0.09184		0
0	0		0.06081	0.05822		0.04778		0.06803		0
0	0		0.01695	0.07904		0.08696		0.06803		0
0	0		0.05498	0.18729		0.08696		0.06803		0
0	0.00339		0.09028	0.13014		0.02676		0		0
0.00334	0		0.07797	0.1058		0.08108		0.06803		0
0	0		0.07458	0.02721		0.11263		0		0
0	0		0.04437	0.09556		0.01706		0.06803		0
0	0		0.04054	0.13907		0.12881		0.06803		0
0	0		0	0.12162		0.04407		0		0
0	0		0	0		0.05387		0.05763		0
0	0		0.04377	0.08475		0.06507		0		0
0	0		0.04746	0.05137		0.07904		0		0
0	0		0.07692	0.05333		0.07023		0.06803		0
0	0		0.06081	0.13559		0.09556		0.05405		0
0	0		0.07692	0		0.02676		0.04152		0
0	0		0.09122	0.21382		0.08163		0.05802		0
0	0		0.08136	0.1204		0.07167		0		0
0	0.00338		0.07692	0.10927		0.04746		0.05405		0
0	0		0.01695	0.20213		0.12542		0		0
0	0		0.12542	0		0.10067		0		0
0	0		0.04054	0		0.01024		0.06803		0
0	0		0.09689	0.12542		0.0604		0.09215		0
0	0		0.06529	0.01639		0		0.03041		0
0	0		0	0.05705		0		0.10922		0
0	0		0.06081	0.06485		0.02007		0.10922		0
0	0		0.08108	0.07823		0.11824		0		0
0	0		0.05068	0.04124		0.01706		0.08874		0
0	0		0.08108	0.08418		0.08562		0.157		0
0	0		0.05068	0.09215		0.0604		0.09396		0
0	0		0	0.09153		0.11824		0.06081		0
0	0		0.23549	0.03061		0.08247		0.09732		0
0	0		0	0.15719		0.09556		0		0
0	0		0.10169	0.17966		0.05068		0.03061		0
0	0		0	0		0.01706		0		0
0	0		0.07877	0.07586		0.07167		0.07718		0
0	0		0	0.05686		0.01706		0.0785		0
0	0		0.11824	0.06485		0.12881		0.06803		0
0	0		0.01027	0.10033		0.12881		0.03041		0
0	0		0.12329	0.12245		0.07167		0.09732		0
0	0		0	0.04167		0.02027		0		0
0	0		0	0.07071		0.02027		0		0
0	0.00338		0	0.01706		0.10473		0.0785		0
0	0		0.08935	0.03051		0.07904		0.08532		0
0	0		0.00334	0.0903		0.12542		0.05068		0
0	0		0.03082	0		0.08389		0.06803		0
0	0		0.09247	0.12671		0.07904		0		0
0	0		0.06803	0.09492		0.12542		0.07383		0
0	0		0.17204	0.01003		0.02007		0.06419		0
0	0		0.0299	0.04392		0.12542		0		0
0	0		0.08163	0.05842		0		0		0
0	0		0.07095	0.06143		0.0604		0.06803		0
0	0		0.0273	0.10239		0.02676		0		0
0	0		0.16041	0.04452		0.05068		0.03041		0
0	0		0.15203	0.09492		0.09655		0.06803		0
0	0		0	0.08191		0.06507		0.08784		0
0	0		0.07358	0.05923		0.02007		0.06803		0
0	0		0	0.09732		0.08696		0		0
0	0		0	0.03378		0.02027		0.07119		0
0	0		0.05743	0.00348		0.09184		0.06803		0
0	0		0	0.0906		0		0.04348		0
0	0		0	0.07432		0.08784		0.03041		0
0	0		0	0.0473		0.04054		0.06803		0
0	0		0	0.13652		0.04746		0.1058		0
0	0.00339		0.10847	0.01689		0.08562		0.09153		0
0	0.0034		0.01329	0.08475		0.12162		0		0
0	0		0	0.08503		0.10616		0.06803		0
0	0		0	0.10169		0.0604		0.06803		0
0	0		0.06529	0.15203		0.08389		0.04746		0
0	0		0	0.10438		0.0604		0.06803		0
0	0		0.01027	0.2047		0.12881		0.0785		0
0	0		0.08136	0.08191		0.12542		0		0
0	0		0	0.09459		0.09184		0.06803		0.00687
0	0		0.10204	0.18771		0.11186		0		0
0	0		0.0273	0.11945		0.12162		0.10274		0.08844
0	0.00338		0	0.01017		0.02027		0.0785		0.04068
0	0		0.0894	0.16611		0.01706		0.03378		0.03716
0	0		0.10135	0.07023		0.05068		0.08054		0
0	0		0.09122	0.07718		0.05387		0.08191		0.03716
0	0		0.04392	0.02027		0.07119		0		0.03716
0	0		0	0.02703		0.01706		0.10274		0.13043
0.00331	0		0.04746	0.20748		0.0604		0		0
0	0		0	0.08503		0.11263		0.06803		0.04762
0.00338	0		0	0.04967		0.05068		0		0.03716
0	0		0	0.06463		0.10811		0		0
0.00339	0.00328		0.08784	0.01356		0.04746		0.12787		0
0	0		0	0.03401		0.10473		0		0.03072
0	0		0	0.03103		0.11186		0.06803		0.125
0	0		0.03082	0.08304		0.08389		0.06419		0.12838
0	0		0	0.16722		0.11888		0		0
0	0		0.04054	0.12245		0.01706		0		0.02373
0	0		0.0273	0.09247		0.11263		0.05405		0.12618
0	0		0.11824	0.07192		0.08389		0		0.09365
0	0		0.04054	0.05369		0.08784		0.10274		0.01689
0	0		0.125	0.07095		0.08696		0.06803		0.01034
0	0		0	0.15878		0.07458		0.12969		0.08219
0	0		0	0.05068		0.10473		0.12585		0
0	0		0.07823	0.04746		0.08532		0.06803		0.0298
0	0		0.0777	0.04054		0		0.0298		0.09365
0	0		0.08935	0.06081		0.0604		0		0
0	0		0.07432	0.07509		0.08389		0		0
0	0		0	0.05351		0.12542		0.11409		0.02381
0	0		0	0.11905		0.02676		0		0
0	0		0	0.06849		0.02676		0.06803		0.09153
0	0.00338		0	0		0.10811		0.09732		0
0	0		0.05921	0.09732		0.07167		0.08191		0
0	0		0.12329	0.125		0.08389		0.06803		0
0	0.00338		0.11565	0.05085		0.12162		0		0
0	0		0.0273	0.09215		0.07904		0.07718		0
0	0.00338		0	0.04698		0.07904		0.03041		0.09184
0	0.00339		0.09153	0.0202		0.12625		0.06803		0.03793
0	0		0.06757	0.10963		0.05743		0.06803		0.06081
0	0		0.07119	0.04437		0.10067		0.10274		0
0	0.00339		0.10239	0.08814		0.07023		0		0.08621
0	0		0.10265	0.00338		0.06507		0.06803		0
0	0		0	0.09934		0.02027		0.06419		0.09365
0	0		0.06803	0.04392		0.02676		0		0.09278
0	0		0	0.13514		0.0604		0.06803		0
0	0		0	0.05782		0.08696		0.08532		0.00338
0	0		0.08163	0.06803		0.05387		0.08054		0
0	0		0	0.08814		0.07509		0.06803		0
0	0		0	0.04746		0.09655		0.06803		0
0	0		0.0273	0.0473		0.01706		0		0.03378
0	0		0	0.07869		0.08696		0.09122		0.20962
0	0		0.05782	0.125		0.05387		0.06803		0
0	0		0.10135	0.18339		0.12542		0.06803		0.07432
0	0		0	0.07143		0.07458		0		0
0	0		0.03401	0.13898		0.0604		0		0
0	0		0.11824	0.08108		0.06355		0.0785		0
0	0		0	0.01695		0.08784		0.06803		0
0	0		0.0068	0.05743		0.07904		0.02365		0
0	0		0.0777	0.13043		0.07718		0		0
0	0		0.02703	0.01672		0.12162		0.00678		0.05802
0	0		0.07797	0.07719		0.10067		0.0598		0.00338
0	0		0.05782	0.02381		0.08532		0.04348		0
0	0		0.09459	0.17182		0.07458		0.08191		0
0	0		0.07071	0.01347		0.08389		0.07192		0
0	0		0.02326	0.08904		0.08532		0.02055		0.04392
0	0		0.09459	0.15878		0.10067		0.01678		0.06441
0	0		0.03072	0.10997		0.11186		0		0
0	0		0.09699	0.05763		0.06507		0.04746		0.0756
0	0		0	0		0.10067		0		0
0	0		0.09898	0.00332		0.09091		0.01678		0.0756
0	0		0	0.04746		0.01024		0		0.00338
0	0		0.04452	0.07119		0.06734		0.07192		0.00341
0	0		0.0068	0.16554		0.07904		0		0.11263
0	0		0	0.12203		0.01024		0.06597		0.04762
0	0		0.11379	0.12838		0.0604		0.08475		0
0	0		0.09934	0.01014		0.02027		0		0.04392
0	0		0.05155	0.04054		0.08784		0.04082		0
0	0		0	0.13851		0.11824		0.01678		0.09003
0	0.00332		0.08814	0.06122		0.08532		0.08191		0.04392
0	0		0.07095	0.12329		0.04407		0.07192		0.05017
0	0		0.11379	0.10811		0.05068		0.05442		0.09589
0	0.00338		0.07797	0.0101		0.05387		0		0
0	0		0.03072	0.01024		0.12162		0		0.06757
0	0		0	0.14726		0.10067		0.01678		0.09589
0	0		0.09934	0.05461		0.01706		0.0777		0.09215
0	0		0.08874	0.11824		0.10135		0.04333		0
0	0		0.07823	0		0.12542		0.09699		0.03767
0	0		0.09934	0.08276		0.0604		0		0.02381
0	0		0.03716	0.15541		0.12542		0.0299		0.00338
0	0.00339		0	0.0034		0.01706		0.08191		0.01689
0	0		0.0302	0.11824		0.08389		0		0.06757
0	0		0.15068	0.16892		0.08696		0.08191		0
0	0		0.07823	0.05424		0.02007		0.00683		0
0	0		0.07823	0.02007		0.06507		0.04054		0.09589
0	0		0.07823	0.05085		0.07458		0.01678		0.1058
0	0		0.06757	0.03103		0.02007		0.0302		0.04698
0	0		0.07823	0.07744		0.12881		0.08191		0
0.00341	0		0.07823	0.01333		0.07167		0		0.10811
0	0		0.07667	0.05085		0.12162		0.0598		0
0	0		0.03051	0.07904		0.11263		0.07192		0.12287
0	0		0.07823	0.10204		0		0		0
0	0.00338		0.09122	0.08814		0.02676		0.05782		0.12287
0	0		0.07823	0.10884		0.02027		0.09556		0.02341
0	0		0.125	0.02721		0.08532		0		0.03642
0	0		0.07823	0.03741		0.02007		0.04651		0.08814
0	0		0.04096	0.13378		0		0.01678		0
0	0		0.07823	0.05822		0.09184		0		0
0	0		0.07823	0.10033		0.06757		0.0598		0
0	0		0.07823	0.11486		0.08532		0		0
0	0.00338		0.08784	0.05085		0.10702		0.08191		0.0066
0	0		0.10135	0.14286		0.11824		0		0.10135
0	0		0.05119	0.05743		0.12162		0.05102		0.12
0	0		0.07823	0.03041		0.07143		0		0
0	0		0.07823	0.00339		0		0.0602		0
0	0		0.10135	0.07432		0.01706		0		0
0	0		0.12628	0.07432		0.08562		0.02778		0.07167
0	0		0.0069	0.07458		0.15232		0		0
0	0.00336		0.07823	0.08475		0.0604		0.08874		0
0	0		0.06081	0.0273		0.08532		0.0339		0.12969
0	0		0.15878	0.06757		0.01706		0.08191		0.0777
0	0		0.07823	0.03051		0.08784		0		0
0	0		0.07823	0.12203		0.12162		0.14334		0
0	0		0	0.15282		0.11263		0.04348		0.05705
0	0		0.07823	0.05763		0.10169		0.08725		0.05743
0	0.00336		0.07823	0.11684		0.05155		0.0602		0.04054
0	0		0.07119	0.06826		0.02007		0.07192		0
0	0		0.05498	0.08532		0.07167		0		0
0	0		0.09797	0.07458		0.09556		0.02027		0.05743
0	0.0034		0	0.02721		0.12542		0.05102		0.05705
0	0		0.07823	0.03654		0.12881		0.04682		0.00341
0	0		0.05137	0.02048		0		0.08191		0.05705
0	0.00339		0.04054	0.05155		0.12625		0.0602		0.05743
0	0		0.07823	0.09732		0.01024		0.08191		0
0	0		0.07432	0.07023		0.01706		0.0598		0
0	0.00331		0.10508	0.01007		0.10135		0		0
0	0.00338		0.07823	0.09122		0.0604		0		0.05743
0	0		0	0.01		0.07167		0.04811		0.05743
0	0		0.07823	0.03716		0.08696		0.0678		0
0	0		0.07823	0.05743		0		0.02694		0.05743
0	0		0.07823	0.01689		0.12162		0.06419		0
0	0		0.08784	0.12914		0.08784		0.08191		0.05705
0	0		0.03716	0.04348		0.12162		0.07095		0
0	0		0.07143	0.09966		0.0604		0.01678		0.05743
0.00334	0		0.07823	0.10508		0.12881		0.05119		0
0	0		0.07823	0.05461		0.07023		0		0
0	0		0.10135	0.12982		0.0604		0.04333		0.05743
0	0		0.07823	0.02676		0.11263		0		0
0	0		0.08725	0.01695		0.07458		0.02712		0
0	0		0.0339	0.07432		0		0		0.03367
0	0		0.09831	0.10847		0.10473		0.05119		0.04054
0	0		0	0.04392		0.02027		0.02365		0.00332
0	0		0.07823	0.02658		0.01024		0		0
0	0		0.07095	0.08108		0.08389		0.08191		0
0	0		0.07823	0.02365		0		0		0.04054
0	0		0.10135	0.03716		0.04407		0.02365		0
0	0		0.07823	0.12111		0.11824		0.05763		0.05387
0.0473	0		0.08219	0.04068		0.07904		0.0598		0.02048
0.00338	0		0.07823	0.04152		0.0604		0.09556		0
0	0		0.07823	0.01351		0		0		0.00338
0	0		0.07823	0.11186		0		0.03401		0
0	0		0.06757	0.13851		0.08389		0.07095		0
0	0		0.07823	0.11149		0.02676		0		0.05802
0.00338	0.02373		0.07823	0.07432		0.02027		0.02712		0
0	0		0.04054	0.10508		0.12542		0.01678		0
0	0		0.05085	0.01014		0.05068		0.08874		0
0	0		0.07823	0.04027		0.08532		0		0
0	0		0.12925	0.17182		0.08784		0.01678		0.11765
0	0		0.09556	0.15541		0.08562		0.05085		0
0	0		0.07823	0.1115		0.01024		0.04054		0
0	0		0.06143	0.12416		0.07023		0.01678		0.00338
0	0		0.04054	0.09699		0.10811		0.01678		0
0	0		0.07823	0.05		0.07458		0.0598		0
0	0		0.06623	0.11905		0.08784		0		0
0	0.02951		0.07823	0.0473		0.08532		0.01678		0
0	0		0.06419	0.08333		0.0604		0.01678		0
0	0		0	0.04211		0.10473		0.09934		0.08651
0	0		0.07823	0.08027		0.09153		0.07192		0.02712
0	0		0.12628	0.14527		0.07023		0.0602		0.01672
0	0		0.07167	0		0.07458		0.13898		0.1322
0	0		0.07823	0.01024		0.12162		0.01678		0
0	0		0.06757	0.05921		0.10616		0		0
0	0		0.09459	0.11186		0.08503		0		0
0	0		0.10135	0.09797		0		0		0
0	0		0.07823	0.17606		0.09153		0.08		0.01003
0.00341	0		0.07823	0.07192		0.01706		0.01678		0
0	0		0.10204	0.10169		0.08562		0.08191		0.05763
0	0.0137		0.07823	0.10473		0.08247		0.02365		0.05498
0	0		0.07823	0.13559		0.12881		0.08475		0
0	0		0.07823	0.04068		0.07023		0.08389		0.08784
0	0		0.11186	0.0596		0.0604		0.0473		0.05743
0	0.08475		0	0.13559		0.09153		0		0
0	0		0.05119	0.09459		0.08562		0.06061		0.08108
0	0		0.07823	0.0274		0.12881		0.01342		0.14094
0	0		0.09459	0.13311		0.09492		0.0473		0
0	0		0.07167	0.11149		0.08278		0		0
0	0		0.10135	0.0598		0.11604		0.06143		0
0	0		0.14865	0.10135		0.05068		0.06		0
0	0		0.09215	0.05034		0.08562		0.06897		0
0	0.00344		0.09184	0.09302		0.08696		0.08191		0
0	0		0.10855	0.07119		0.0604		0.10417		0.04746
0	0		0.06081	0.05068		0.01361		0		0
0	0.02389		0.10135	0.08446		0.08562		0.07167		0.125
0.00676	0.02389		0.10135	0.03072		0.05068		0.11921		0
0	0		0.07823	0.05424		0.08532		0		0.11263
0	0.02389		0.07823	0.09122		0.10067		0.11824		0
0	0		0.06419	0.02703		0.05068		0.11149		0.07458
0	0.02389		0.09797	0.08446		0.07023		0.10274		0.07458
0	0.02389		0	0.0678		0.07167		0.10169		0
0	0.02389		0.06081	0.06419		0.01706		0.09932		0
0	0.02389		0.07823	0.14237		0.09184		0.07023		0
0	0		0	0.08784		0.07023		0.05517		0.01017
0	0.02389		0.07823	0.09541		0.11824		0		0.07119
0	0		0	0.02027		0.0604		0		0
0.00338	0		0.10135	0.13514		0.12542		0.07095		0.07458
0	0		0.05743	0.20906		0.12162		0.02373		0
0	0		0.07823	0.00336		0.12542		0.05119		0
0	0.02389		0.04452	0.13758		0.07023		0.03378		0
0	0.02389		0.07823	0.06081		0.15593		0.125		0.07458
0	0.02389		0.07823	0.10274		0.02027		0.03716		0
0	0		0.07823	0.09699		0.02027		0.12162		0.09797
0	0		0.07823	0.09864		0.02676		0.16447		0.09797
[truncated: 10,526 more rows]
[truncated: 1 more columns]
