# Supplementary material for: Clonal landscape of autoantibody-secreting plasmablasts in COVID-19 patients
Source: Life Sci Alliance. 2024 Sep 17;7(12):e202402774. doi: 10.26508/lsa.202402774 (PMC11408605; doi:10.26508/lsa.202402774)
Supplement: Supplementary file 2 [file LSA-2024-02774_SdataFS1.zip › SourceDataForFigureS1/SourceDataForFigureS1D.xlsx]

## Sheet: FigS1D
Cluster	IgA	IgD	IgE	IgG	IgM	unassigned
0	0.000880141	0.101936	0	0.00144023	0.894223	0.00152024
1	0.000467654	0.0704599	0	0.00342946	0.924552	0.00109119
2	0	0.0561724	0	0.000653168	0.941868	0.00130634
3	0.406836	0.00678677	0.000246792	0.488401	0.0971125	0.000616979
4	0.389948	0.0116984	0	0.473137	0.0879549	0.0372617
5	0.00277008	0.134349	0	0.00207756	0.851801	0.00900277
6	0.297502	0.0161929	0	0.545047	0.125581	0.0156761
7	0.203704	0.0203106	0	0.10693	0.648746	0.0203106
8	0.267577	0.00516956	0	0.629239	0.0963606	0.00165426
9	0.166335	0.0119522	0	0.156375	0.650398	0.0149402
10	0.254642	0.0307692	0.000530504	0.401061	0.303448	0.00954907
11	0.142364	0.0698878	0	0.288179	0.47541	0.0241588
12	0.115477	0.085004	0	0.119487	0.675221	0.00481155
13	0.165138	0.0605505	0	0.183486	0.579817	0.0110092
14	0.294118	0	0	0.235294	0.411765	0.0588235
