# Supplementary material for: Clonal landscape of autoantibody-secreting plasmablasts in COVID-19 patients
Source: Life Sci Alliance. 2024 Sep 17;7(12):e202402774. doi: 10.26508/lsa.202402774 (PMC11408605; doi:10.26508/lsa.202402774)
Supplement: Supplementary file 2 [file LSA-2024-02774_SdataFS1.zip › SourceDataForFigureS1/SourceDataForFigureS1E.xlsx]

## Sheet: FigS1E
HC			Moderate			Severe
Naive	Memory	Plasmablast	Naive	Memory	Plasmablast	Naive	Memory	Plasmablast
0.461333	0.320889	0.209778	0.247772	0.219251	0.531194	0.457944	0.0809969	0.430685
0.683775	0.235099	0.0678808	0.719944	0.180681	0.0548992	0.374122	0.0351053	0.272818
0.50237	0.403791	0.0862559	0.1553	0.135579	0.667214	0.330606	0.0409165	0.595745
0.343881	0.534328	0.111642	0.51486	0.20542	0.256993	0.079918	0.161885	0.72541
0.552104	0.279559	0.143287	0.81262	0.0936902	0.0860421	0.285377	0.0524764	0.65625
0.741573	0.18064	0.0760588	0.557554	0.0755396	0.34982	0.262295	0.0491803	0.653916
0.583072	0.346395	0.0564263	0.515464	0.0670103	0.386598	0.588154	0.15978	0.173554
0.534954	0.366261	0.0866261	0.333741	0.0819071	0.50978	0.596045	0.0762712	0.259887
0.631773	0.264778	0.0899015				0.17849	0.115561	0.673913
0.40669	0.443662	0.133803				0.370757	0.535248	0.078329
0.455959	0.453368	0.0816062				0.529703	0.284653	0.175743
0.444965	0.407494	0.133489				0.114695	0.168459	0.258065
0.503546	0.413712	0.0732861				0.362233	0.0700713	0.551069
0.3386	0.494357	0.148984				0.47644	0.0680628	0.406632
0.728169	0.174648	0.0830986				0.755403	0.150786	0.086444
0.627235	0.283356	0.0839065				0.450441	0.242841	0.29185
0.672951	0.22541	0.0918033				0.36163	0.0973401	0.502547
0.613376	0.30828	0.066879				0.334444	0.108889	0.543333
0.510526	0.358647	0.121805				0.556368	0.0926264	0.325411
0.53271	0.361088	0.104503				0.357377	0.139344	0.413115
0.369025	0.512428	0.114723				0.172374	0.0515583	0.749711
0.571075	0.368356	0.0519159				0.325806	0.154839	0.483871
0.569665	0.315697	0.10582				0.0764228	0.702439	0.118699
0.28903	0.609705	0.0907173				0.507609	0.213043	0.23913
0.339752	0.52132	0.111417				0.388889	0.171958	0.346561
0.465882	0.454118	0.0658824				0.631341	0.207428	0.144928
0.52454	0.396728	0.0633947				0.536213	0.167726	0.226175
0.528951	0.378717	0.084507				0.462791	0.143023	0.377907
0.374269	0.559454	0.0584795				0.132594	0.0390244	0.82306
0.656301	0.194763	0.13257				0.605898	0.0643432	0.308311
0.714008	0.219844	0.0642023				0.00568182	0.340909	0.596591
0.474684	0.453323	0.0609177				0.712981	0.0606654	0.214612
0.610493	0.303657	0.0588235				0.294529	0.161816	0.511059
0.695724	0.230263	0.0592105				0.463594	0.245157	0.266533
0.665552	0.237458	0.090301				0.467784	0.271907	0.260309
0.741368	0.193974	0.04457				0.36901	0.071885	0.466454
0.49096	0.446453	0.0458971				0.648822	0.0578158	0.239829
0.440084	0.423266	0.121233				0.661755	0.155029	0.17681
0.598529	0.330882	0.0617647				0.419926	0.113594	0.454376
0.820918	0.0948081	0.0722348				0.438889	0.258333	0.283333
0.56108	0.355114	0.078125				0.604553	0.240304	0.133221
0.634379	0.302865	0.0613915				0.152174	0.42663	0.407609
0.334081	0.548206	0.109865				0.415948	0.102371	0.455819
0.600534	0.271352	0.115658				0.39661	0.157627	0.372881
0.657159	0.27532	0.0570431				0.689313	0.107634	0.190076
0.510086	0.386167	0.100865
0.462481	0.31853	0.203675
0.799503	0.139188	0.054681
0.606825	0.28635	0.0994065
0.724508	0.223614	0.0447227
0.603647	0.325336	0.0671785
HC			Moderate			Severe
Naive	Memory	Plasmablast	Naive	Memory	Plasmablast	Naive	Memory	Plasmablast
0.561	0.3309	0.0839	0.5152	0.1147	0.3682	0.4159	0.143	0.3466	Median
0.4625	0.2648	0.0618	0.2693	0.0771	0.1288	0.3102	0.071	0.2327	q1
0.6563	0.4233	0.1114	0.6793	0.1992	0.5259	0.5463	0.2102	0.5068	q3
