# Supplementary material for: Clonal landscape of autoantibody-secreting plasmablasts in COVID-19 patients
Source: Life Sci Alliance. 2024 Sep 17;7(12):e202402774. doi: 10.26508/lsa.202402774 (PMC11408605; doi:10.26508/lsa.202402774)
Supplement: Supplementary file 3 [file LSA-2024-02774_SdataFS2.zip]

Archive with 6 entries (5 files):
- SourceDataForFigureS2/SourceDataForFigure2SD/
- SourceDataForFigureS2/SourceDataForFigure2SD/SourceDataForFigure2D.xlsx
- SourceDataForFigureS2/SourceDataForFigure2SD/SourceDataForFigureS2D_gel.tif
- SourceDataForFigureS2/SourceDataForFigureS2B.xlsx
- SourceDataForFigureS2/SourceDataForFigureS2C.xlsx
- SourceDataForFigureS2/SourceDataForFigureS2E.xlsx
