# Supplementary material for: Clonal landscape of autoantibody-secreting plasmablasts in COVID-19 patients
Source: Life Sci Alliance. 2024 Sep 17;7(12):e202402774. doi: 10.26508/lsa.202402774 (PMC11408605; doi:10.26508/lsa.202402774)
Supplement: Supplementary file 3 [file LSA-2024-02774_SdataFS2.zip › SourceDataForFigureS2/SourceDataForFigure2SD/SourceDataForFigure2D.xlsx]

## Sheet: FigS2D
	FL	deltaC	deltaN	MBP
CoV602	1.34	1.031	0.118	0.137
CoV216	1.305	1.067	0.137	0.144
CoV1827	1.314	1.404	0.347	0.313
CoV1804	1.143	1.125	0.177	0.197
CoV1838	0.857	0.957	0.168	0.165
CoV3008	0.319	0.308	0.128	0.141
CoV327	0.285	0.224	0.14	0.148
Negative control	0.13	0.131	0.129	0.145
