# Supplementary material for: Clonal landscape of autoantibody-secreting plasmablasts in COVID-19 patients
Source: Life Sci Alliance. 2024 Sep 17;7(12):e202402774. doi: 10.26508/lsa.202402774 (PMC11408605; doi:10.26508/lsa.202402774)
Supplement: Supplementary file 3 [file LSA-2024-02774_SdataFS2.zip › SourceDataForFigureS2/SourceDataForFigureS2B.xlsx]

## Sheet: FigS2B
COVID-19	Total	Expanded	Singleton
IgM	6	6	0
IgG1	69	59	10
IgG1 and IgG3	2	2	0
IgG2/3/4	5	3	2
IgA1 and IgG1 or IgG2	3	3	0
IgA1	34	27	7
IgA2	4	1	3
Vaccine	Total	Expanded	Singleton
IgM	5	0	5
IgG1	28	8	20
IgG1 and IgG3	0	0	0
IgG2/3/4	7	1	6
IgA1 and IgG1 or IgG2	1	1	0
IgA1	17	6	11
IgA2	8	2	6
