# Supplementary material for: Clonal landscape of autoantibody-secreting plasmablasts in COVID-19 patients
Source: Life Sci Alliance. 2024 Sep 17;7(12):e202402774. doi: 10.26508/lsa.202402774 (PMC11408605; doi:10.26508/lsa.202402774)
Supplement: Supplementary file 3 [file LSA-2024-02774_SdataFS2.zip › SourceDataForFigureS2/SourceDataForFigureS2C.xlsx]

## Sheet: FigS2C
Conc. (mcg/ml)	CoV216	CoV330	CoV327	CoV602	CoV1907	CoV1912	CoV1919	CoV1838	CoV1804	CoV1827	CoV3008	CoV923	CoV1403	Negative control
10	1.938	1.395	1.304	1.942	0.586	0.421	1	1.89	1.887	1.793	1.745	0.456	0.456	0.156
3.33333	1.909	0.932	0.751	1.911	0.312	0.205	0.309	1.815	1.904	1.81	1.682	0.216	0.208	0.104
1.11111	1.926	0.495	0.446	1.926	0.174	0.132	0.184	1.93	1.919	1.885	1.699	0.144	0.126	0.093
0.37037	1.955	0.253	0.184	1.927	0.115	0.105	0.121	1.935	1.991	1.826	1.461	0.197	0.117	0.087
0.123457	1.824	0.153	0.121	1.834	0.096	0.095	0.098	1.879	1.839	1.75	1.2	0.096	0.097	0.09
0.0411523	1.586	0.102	0.123	1.711	0.094	0.117	0.094	1.882	1.433	1.437	0.754	0.087	0.091	0.09
0.0137174	1.176	0.091	0.089	1.36	0.093	0.162	0.101	1.591	0.874	0.89	0.338	0.094	0.085	0.097
0.00457247	0.744	0.096	0.095	0.965	0.092	0.096	0.096	1.203	0.473	0.455	0.195	0.091	0.086	0.101
