# Supplementary material for: Clonal landscape of autoantibody-secreting plasmablasts in COVID-19 patients
Source: Life Sci Alliance. 2024 Sep 17;7(12):e202402774. doi: 10.26508/lsa.202402774 (PMC11408605; doi:10.26508/lsa.202402774)
Supplement: Supplementary file 3 [file LSA-2024-02774_SdataFS2.zip › SourceDataForFigureS2/SourceDataForFigureS2E.xlsx]

## Sheet: FigS2E
Clone ID	SARS-CoV-2 N (Min. Binding Conc. [microg/ml])				HCoV 229E N (Min. Binding Conc. [microg/ml])				HCoV NL63 N (Min. Binding Conc. [microg/ml])				HCoV OC43 N (Min. Binding Conc. [microg/ml])			HKU1 N (Min. Binding Conc. [microg/ml])
	Exp1	Exp2	Exp3	Ave	Exp1	Exp2	Exp3	Ave	Exp1	Exp2	Exp3	Ave	Exp1	Exp2	Ave	Exp1	Exp2	Ave
CoV206	<0.00457	<0.00457	<0.00457	<0.00457	<0.00457	<0.00457	<0.00457	<0.00457	<0.00457	<0.00457	<0.00457	<0.00457	>10	>10	>10.0	>10	>10	>10.0
CoV602	<0.00457	<0.00457	<0.00457	<0.00457	<0.00457	<0.00457	<0.00457	<0.00457	<0.00457	<0.00457	<0.00457	<0.00457	>10	>10	>10.0	>10	>10	>10.0
CoV327	1.11	1.11	1.11	1.11	>10	>10	>10	>10	>10	>10	>10	>10	>10	>10	>10	>10	>10	>10
CoV1804	0.0137	0.0137	0.0137	0.0137	>10	>10	>10	>10	>10	>10	>10	>10	>10	>10	>10	>10	>10	>10
CoV1838	0.00457	0.00457	0.137	0.00659	>10	>10	>10	>10	>10	>10	>10	>10	>10	>10	>10	>10	>10	>10
CoV1827	0.0137	0.0137	0.0412	0.0198	>10	>10	>10	>10	>10	>10	>10	>10	>10	>10	>10	>10	>10	>10
CoV3008	0.0137	0.0137	0.0137	0.0137	>10	>10	>10	>10	>10	>10	>10	>10	>10	>10	>10	>10	>10	>10
