# Supplementary material for: Clonal landscape of autoantibody-secreting plasmablasts in COVID-19 patients
Source: Life Sci Alliance. 2024 Sep 17;7(12):e202402774. doi: 10.26508/lsa.202402774 (PMC11408605; doi:10.26508/lsa.202402774)
Supplement: Supplementary file 4 [file LSA-2024-02774_TableS2.xlsx]

## Sheet: Sheet1
Table S2. mAbs derived from COVID-19 patients and vaccinated donors
Clone ID	Donor	Ig isotype	Expansion	S	RBD	S1	S2	N	ORF8	CL	OC43S	229ES	NL63S	OC43N	229EN	BSA
				trim
CoV602	SG_CO_OK_00004	IGHG1	Expanded	-	-	-	-	+	-	-	-	NT	NT	-	+	-
CoV610	SG_CO_OK_00004	IGHA1	Expanded	-	-	-	-	-	-	-	-	NT	NT	NT	NT	-
CoV613	SG_CO_OK_00004	IGHA1/G1	Expanded	-	-	-	-	-	-	-	-	NT	NT	NT	NT	-
CoV619	SG_CO_OK_00004	IGHG1/G3	Expanded	-	-	-	-	-	-	-	-	NT	NT	-	-	-
CoV622	SG_CO_OK_00004	IGHA1/G1	Expanded	-	-	-	+	-	-	-	-	NT	NT	-	-	-
CoV626	SG_CO_OK_00004	IGHG1	Expanded	+	-	-	+	-	-	-	+	-	-	-	-	-
CoV629	SG_CO_OK_00004	IGHA1	Expanded	-	-	-	-	-	-	-	-	NT	NT	-	-	-
CoV630	SG_CO_OK_00004	IGHA1	Singleton	-	-	-	-	-	+	-	-	NT	NT	-	-	-
CoV640	SG_CO_OK_00004	IGHA2	Singleton	-	-	-	-	-	-	-	-	NT	NT	-	-	-
CoV644	SG_CO_OK_00004	IGHA1	Expanded	-	-	-	-	-	-	-	-	NT	NT	-	-	-
CoV204	SG_CO_OK_00007	IGHG1	Singleton	-	-	-	-	-	-	-	-	NT	NT	-	-	-
CoV207	SG_CO_OK_00007	IGHG1	Expanded	+	+	+	+	+	+	+	+	NT	NT	NT	NT	+
CoV208	SG_CO_OK_00007	IGHG1	Expanded	-	-	-	-	-	-	-	-	NT	NT	-	-	-
CoV210	SG_CO_OK_00007	IGHG1	Expanded	+	+	+	+	+	+	+	+	NT	NT	NT	NT	+
CoV212	SG_CO_OK_00007	IGHG1/3	Expanded	-	-	-	-	-	-	-	-	NT	NT	-	-	-
CoV214	SG_CO_OK_00007	IGHG2/3	Expanded	-	-	-	-	-	-	-	-	NT	NT	NT	NT	-
CoV216	SG_CO_OK_00007	IGHG1	Expanded	-	-	-	-	+	-	+	-	NT	NT	-	+	-
CoV220	SG_CO_OK_00007	IGHG2	Expanded	-	-	-	-	-	-	-	-	NT	NT	-	-	-
CoV235	SG_CO_OK_00007	IGHG1	Expanded	-	-	-	-	-	-	-	-	NT	NT	NT	NT	-
CoV286	SG_CO_OK_00007	IGHG1	Expanded	-	-	-	-	-	-	-	-	NT	NT	-	-	-
CoV901	SG_CO_OK_00010	IGHA1	Expanded, Top10%	+	+	+	-	-	-	-	-	-	-	-	-	-
CoV902	SG_CO_OK_00010	IGHG1	Expanded	-	-	-	-	-	-	-	-	NT	NT	-	-	-
CoV904	SG_CO_OK_00010	IGHA1	Expanded	+	-	+	-	-	-	-	-	-	-	-	-	-
CoV905	SG_CO_OK_00010	IGHG1	Expanded	+	+	+	+	+	+	+	+	NT	NT	NT	NT	+
CoV908	SG_CO_OK_00010	IGHG1	Expanded	-	-	-	-	-	-	-	-	NT	NT	-	-	-
CoV910	SG_CO_OK_00010	IGHG1	Expanded	-	-	-	-	-	-	-	-	NT	NT	-	-	-
CoV913	SG_CO_OK_00010	IGHA1	Singleton	-	-	-	-	-	-	-	-	NT	NT	NT	NT	-
CoV915	SG_CO_OK_00010	IGHG1	Singleton	-	-	-	+	-	-	+	+	NT	NT	-	-	-
CoV917	SG_CO_OK_00010	IGHG1	Expanded	-	-	-	+	-	-	-	+	NT	NT	-	-	-
CoV918	SG_CO_OK_00010	IGHG1	Singleton	-	-	-	-	-	-	-	-	NT	NT	-	-	-
CoV923	SG_CO_OK_00010	IGHG1	Singleton	-	-	-	-	-	-	+	-	NT	NT	-	-	-
CoV924	SG_CO_OK_00010	IGHG1	Expanded	-	-	-	-	-	-	-	-	NT	NT	-	-	-
CoV925	SG_CO_OK_00010	IGHG1	Expanded	+	-	-	+	-	-	-	+	-	-	-	-	-
CoV309	SG_CO_OK_00011	IGHG1	Expanded	-	-	-	-	-	-	-	-	NT	NT	-	-	-
CoV310	SG_CO_OK_00011	IGHG1	Expanded	-	-	-	-	-	-	-	-	NT	NT	-	-	-
CoV3179	SG_CO_OK_00011	IGHG1	Expanded	-	-	-	+	-	-	+	+	NT	NT	-	-	-
CoV318	SG_CO_OK_00011	IGHA1	Expanded	-	-	-	-	-	-	-	-	NT	NT	-	-	-
CoV319	SG_CO_OK_00011	IGHM	Expanded	-	-	-	-	-	-	-	-	NT	NT	-	-	-
CoV320	SG_CO_OK_00011	IGHG1	Expanded	-	-	-	-	-	-	-	-	NT	NT	-	-	-
CoV324	SG_CO_OK_00011	IGHG1	Expanded	+	-	-	+	-	-	+	+	NT	NT	-	-	-
CoV327	SG_CO_OK_00011	IGHG3	Expanded	-	-	-	-	+	-	+	-	NT	NT	-	+	-
CoV330	SG_CO_OK_00011	IGHG1	Expanded	-	-	-	-	-	-	+	-	NT	NT	-	-	-
CoV335	SG_CO_OK_00011	IGHA1	Expanded	-	-	-	-	-	-	-	-	NT	NT	-	-	-
CoV338	SG_CO_OK_00011	IGHG1	Expanded	-	-	-	-	-	-	-	-	NT	NT	-	-	-
CoV381	SG_CO_OK_00011	IGHG1	Expanded	-	-	-	-	-	-	-	-	NT	NT	NT	NT	-
CoV1403	SG_CO_OK_00014	IGHG1	Expanded	-	-	-	-	-	-	+	-	NT	NT	-	-	-
CoV1405	SG_CO_OK_00014	IGHA1	Expanded	-	-	-	-	-	-	-	-	NT	NT	NT	NT	-
CoV1406	SG_CO_OK_00014	IGHA1	Expanded, Top10%	-	-	-	-	-	-	-	-	NT	NT	-	-	-
CoV1409	SG_CO_OK_00014	IGHG1	Expanded	-	-	-	-	-	-	-	-	NT	NT	-	-	-
CoV1410	SG_CO_OK_00014	IGHG1	Expanded	+	-	-	+	-	-	+	+	-	-	-	-	-
CoV1411	SG_CO_OK_00014	IGHG1	Singleton	-	-	-	-	-	-	-	-	NT	NT	-	-	-
CoV1412	SG_CO_OK_00014	IGHG1	Expanded	-	-	-	-	-	-	-	-	NT	NT	-	-	-
CoV1413	SG_CO_OK_00014	IGHA1	Expanded, Top10%	-	-	-	-	-	-	-	-	NT	NT	-	-	-
CoV1418	SG_CO_OK_00014	IGHG1	Expanded	-	-	-	-	-	-	-	-	NT	NT	-	-	-
CoV1421	SG_CO_OK_00014	IGHG1	Expanded	-	-	-	-	-	-	-	-	NT	NT	-	-	-
CoV1427	SG_CO_OK_00014	IGHA1	Singleton	-	-	-	-	-	+	+	-	NT	NT	-	-	-
CoV1801	SG_CO_OK_00018	IGHG3	Expanded, Top10%	-	-	-	-	-	+	-	-	NT	NT	-	-	-
CoV1802	SG_CO_OK_00018	IGHA1	Expanded, Top10%	-	-	-	-	-	-	-	-	NT	NT	-	-	-
CoV1804	SG_CO_OK_00018	IGHG1	Expanded	-	-	-	-	+	-	+	-	NT	NT	-	-	-
CoV18107	SG_CO_OK_00018	IGHA1	Expanded	-	-	-	-	-	-	-	-	NT	NT	-	-	-
CoV1811	SG_CO_OK_00018	IGHG1	Expanded	-	-	-	-	-	-	-	-	NT	NT	-	-	-
CoV1826	SG_CO_OK_00018	IGHG1	Expanded	-	-	-	-	-	-	-	-	NT	NT	-	-	-
CoV1827	SG_CO_OK_00018	IGHG1	Expanded	-	-	-	-	+	-	+	-	NT	NT	-	+	-
CoV1834	SG_CO_OK_00018	IGHG1	Expanded	+	+	+	+	+	+	+	+	NT	NT	NT	NT	+
CoV1838	SG_CO_OK_00018	IGHG1	Expanded	-	-	-	-	+	-	+	-	NT	NT	+	+	-
CoV1901	SG_CO_OK_00019	IGHA1	Expanded, Top10%	-	-	-	-	-	-	+	-	NT	NT	-	-	-
CoV1905	SG_CO_OK_00019	IGHA1	Expanded	-	-	-	-	-	-	-	-	NT	NT	-	-	-
CoV1907	SG_CO_OK_00019	IGHG1	Expanded	-	-	-	-	-	-	+	-	NT	NT	-	-	-
CoV1912	SG_CO_OK_00019	IGHG1	Expanded	-	-	-	-	-	-	+	-	NT	NT	-	-	-
CoV1916	SG_CO_OK_00019	IGHG1	Expanded	-	-	-	-	-	-	-	-	NT	NT	-	-	-
CoV1917	SG_CO_OK_00019	IGHG1	Expanded	-	-	-	-	-	-	-	-	NT	NT	-	-	-
CoV1919	SG_CO_OK_00019	IGHA1	Expanded	-	-	-	-	-	-	+	-	NT	NT	-	-	-
CoV1920	SG_CO_OK_00019	IGHG1	Singleton	-	-	-	-	-	-	-	-	NT	NT	-	-	-
CoV1921	SG_CO_OK_00019	IGHG1	Expanded	-	-	-	-	-	-	-	-	NT	NT	-	-	-
CoV1923	SG_CO_OK_00019	IGHG1	Expanded	-	-	-	-	-	-	-	-	NT	NT	-	-	-
CoV2015	SG_CO_OK_00020	IGHA1	Expanded	-	-	-	-	-	-	-	-	NT	NT	-	-	-
CoV2016	SG_CO_OK_00020	IGHA1	Expanded, Top10%	-	-	-	-	-	-	-	-	NT	NT	NT	NT	-
CoV2018	SG_CO_OK_00020	IGHG1	Expanded	-	-	-	+	-	-	+	+	NT	NT	-	-	-
CoV2024	SG_CO_OK_00020	IGHM	Expanded	+	+	+	-	-	-	-	-	-	-	-	-	-
CoV2028	SG_CO_OK_00020	IGHG1	Expanded	+	+	+	+	+	+	-	-	NT	NT	NT	NT	+
CoV2034	SG_CO_OK_00020	IGHG1	Singleton	-	-	-	-	-	-	-	-	NT	NT	-	-	-
CoV2041	SG_CO_OK_00020	IGHA2	Expanded	-	-	-	-	-	-	-	-	NT	NT	-	-	-
CoV2047	SG_CO_OK_00020	IGHG1	Singleton	-	-	-	-	-	-	-	-	NT	NT	-	-	-
CoV2048	SG_CO_OK_00020	IGHG1	Singleton	-	-	-	-	-	-	-	-	NT	NT	-	-	-
CoV2054	SG_CO_OK_00020	IGHA1	Expanded	-	-	-	-	-	-	-	-	NT	NT	-	-	-
CoV2055	SG_CO_OK_00020	IGHA1	Singleton	+	+	+	+	+	+	-	-	NT	NT	NT	NT	+
CoV2056	SG_CO_OK_00020	IGHG1	Singleton	-	-	-	-	-	-	-	-	NT	NT	-	-	-
CoV2070	SG_CO_OK_00020	IGHA1/G2	Expanded	-	-	-	-	-	-	-	-	NT	NT	-	-	-
CoV2201	SG_CO_OK_00022	IGHM	Expanded, Top10%	-	-	-	-	-	-	-	-	NT	NT	NT	NT	-
CoV2202	SG_CO_OK_00022	IGHG1	Expanded	-	-	-	-	-	-	-	-	NT	NT	NT	NT	-
CoV2203	SG_CO_OK_00022	IGHG1	Expanded	-	-	-	-	-	-	-	-	NT	NT	NT	NT	-
CoV2204	SG_CO_OK_00022	IGHG1	Expanded	-	-	-	+	-	-	-	+	NT	NT	NT	NT	-
CoV2205	SG_CO_OK_00022	IGHG1	Expanded	-	-	-	+	-	-	+	+	NT	NT	NT	NT	-
CoV2206	SG_CO_OK_00022	IGHM	Expanded	-	-	-	-	-	-	-	-	NT	NT	NT	NT	-
CoV2207	SG_CO_OK_00022	IGHA1	Expanded	-	-	-	-	-	-	+	-	NT	NT	NT	NT	-
CoV2210	SG_CO_OK_00022	IGHA1	Singleton	-	-	-	-	-	-	-	-	NT	NT	NT	NT	-
CoV2701	SG_CO_OK_00027	IGHG1	Expanded	+	+	+	+	+	+	+	NT	NT	NT	NT	NT	+
CoV2702	SG_CO_OK_00027	IGHG1	Expanded	-	-	-	-	-	+	-	-	NT	NT	NT	NT	-
CoV2703	SG_CO_OK_00027	IGHA1	Expanded	-	-	-	-	-	-	-	-	NT	NT	NT	NT	-
CoV2704	SG_CO_OK_00027	IGHG1	Expanded	-	-	-	-	-	-	-	-	NT	NT	NT	NT	-
CoV2705	SG_CO_OK_00027	IGHA1	Expanded	-	-	-	-	-	-	-	-	NT	NT	NT	NT	-
CoV2706	SG_CO_OK_00027	IGHA1	Expanded	-	-	-	-	-	-	-	-	NT	NT	NT	NT	-
CoV2707	SG_CO_OK_00027	IGHA1	Expanded	-	-	-	-	-	-	-	-	NT	NT	NT	NT	-
CoV2708	SG_CO_OK_00027	IGHG1	Expanded	-	-	-	-	-	+	-	-	NT	NT	NT	NT	-
CoV2709	SG_CO_OK_00027	IGHG1	Expanded	-	-	-	-	-	-	-	-	NT	NT	NT	NT	-
CoV2710	SG_CO_OK_00027	IGHG1	Expanded	+	+	+	+	+	+	+	NT	NT	NT	NT	NT	+
CoV2711	SG_CO_OK_00027	IGHA1	Expanded	-	-	-	-	-	-	-	-	NT	NT	NT	NT	-
CoV2712	SG_CO_OK_00027	IGHA1	Expanded	+	+	+	+	+	+	+	NT	NT	NT	NT	NT	+
CoV2805	SG_CO_OK_00028	IGHA1	Expanded	-	-	-	-	-	-	-	-	NT	NT	NT	NT	-
CoV2808	SG_CO_OK_00028	IGHG1	Expanded	-	-	-	-	-	-	-	-	NT	NT	NT	NT	-
CoV2810	SG_CO_OK_00028	IGHA2	Singleton	-	-	-	-	-	-	-	-	NT	NT	NT	NT	-
CoV2812	SG_CO_OK_00028	IGHA1	Singleton	-	-	-	-	-	-	-	-	NT	NT	NT	NT	-
CoV2813	SG_CO_OK_00028	IGHG2	Singleton	-	-	-	-	-	-	-	-	NT	NT	NT	NT	-
CoV2814	SG_CO_OK_00028	IGHA2	Singleton	-	-	-	-	-	-	-	-	NT	NT	NT	NT	-
CoV2815	SG_CO_OK_00028	IGHA1	Singleton	-	-	-	-	-	-	-	-	NT	NT	NT	NT	-
CoV3001	SG_CO_OK_00030	IGHA1	Expanded	-	-	-	-	-	-	-	-	NT	NT	NT	NT	-
CoV3002	SG_CO_OK_00030	IGHG1	Expanded	+	+	+	+	+	+	+	NT	NT	NT	NT	NT	+
CoV3003	SG_CO_OK_00030	IGHG1	Expanded	-	-	-	-	-	-	-	-	NT	NT	NT	NT	-
CoV3004	SG_CO_OK_00030	IGHG1	Expanded	+	+	+	-	-	-	-	-	NT	NT	NT	NT	-
CoV3005	SG_CO_OK_00030	IGHG1	Expanded	-	-	-	-	-	-	-	-	NT	NT	NT	NT	-
CoV3006	SG_CO_OK_00030	IGHM	Expanded	-	-	-	-	-	-	-	-	NT	NT	NT	NT	-
CoV3007	SG_CO_OK_00030	IGHM	Expanded	-	-	-	-	-	-	-	-	NT	NT	NT	NT	-
CoV3008	SG_CO_OK_00030	IGHG1	Expanded	-	-	-	-	+	-	-	-	NT	NT	NT	NT	-
V10100	VP10	IGHA1	Singleton	-	-	-	-	NT	NT	-	-	NT	NT	NT	NT	-
V10102	VP10	IGHG2	Singleton	-	-	-	-	NT	NT	-	-	NT	NT	NT	NT	-
V10105	VP10	IGHG1	Singleton	-	-	-	-	NT	NT	-	-	NT	NT	NT	NT	-
V10120	VP10	IGHG1	Singleton	+	-	+	-	NT	NT	-	-	NT	NT	NT	NT	-
V10165	VP10	IGHM	Singleton	-	-	-	-	NT	NT	-	-	NT	NT	NT	NT	-
V10192	VP10	IGHG1	Singleton	-	-	-	-	NT	NT	-	-	NT	NT	NT	NT	-
V1021	VP10	IGHA1	Expanded	-	-	-	-	NT	NT	-	-	NT	NT	NT	NT	-
V10214	VP10	IGHG1	Singleton	-	-	-	-	NT	NT	-	-	NT	NT	NT	NT	-
V1024	VP10	IGHG1	Expanded	-	-	-	-	NT	NT	+	-	NT	NT	NT	NT	-
V1025	VP10	IGHA1	Singleton	-	-	-	-	NT	NT	-	-	NT	NT	NT	NT	-
V10363	VP10	IGHM	Singleton	-	-	-	-	NT	NT	-	-	NT	NT	NT	NT	-
V10364	VP10	IGHA1	Singleton	-	-	-	-	NT	NT	-	-	NT	NT	NT	NT	-
V10377	VP10	IGHM	Singleton	-	-	-	-	NT	NT	-	-	NT	NT	NT	NT	-
V10418	VP10	IGHA1	Singleton	-	-	-	-	NT	NT	-	-	NT	NT	NT	NT	-
V10429	VP10	IGHA1	Singleton	-	-	-	-	NT	NT	-	-	NT	NT	NT	NT	-
V10472	VP10	IGHG1	Singleton	-	-	-	-	NT	NT	-	-	NT	NT	NT	NT	-
V10577	VP10	IGHG4	Singleton	-	-	-	-	NT	NT	-	-	NT	NT	NT	NT	-
V10621	VP10	IGHG3	Singleton	-	-	-	-	NT	NT	-	-	NT	NT	NT	NT	-
V10625	VP10	IGHG1	Singleton	-	-	-	-	NT	NT	-	-	NT	NT	NT	NT	-
V10685	VP10	IGHG1	Singleton	+	+	+	+	NT	NT	-	+	NT	NT	NT	NT	+
V10742	VP10	IGHG1/A1	Singleton	+	+	+	-	NT	NT	-	-	NT	NT	NT	NT	-
V10773	VP10	IGHG1	Singleton	-	-	-	-	NT	NT	-	-	NT	NT	NT	NT	-
V1206	VP12	IGHG1	Expanded	-	-	+	-	NT	NT	-	-	NT	NT	NT	NT	-
V121016	VP12	IGHM	Singleton	-	-	-	-	NT	NT	-	-	NT	NT	NT	NT	-
V1211	VP12	IGHG1	Expanded	-	-	-	-	NT	NT	-	-	NT	NT	NT	NT	-
V121127	VP12	IGHG3	Singleton	-	-	-	-	NT	NT	-	-	NT	NT	NT	NT	-
V121187	VP12	IGHA2	Singleton	-	-	-	-	NT	NT	-	-	NT	NT	NT	NT	-
V12121	VP12	IGHA2	Singleton	-	-	-	-	NT	NT	-	-	NT	NT	NT	NT	-
V121523	VP12	IGHA2	Singleton	-	-	-	-	NT	NT	-	-	NT	NT	NT	NT	-
V121555	VP12	IGHA2	Singleton	-	-	-	-	NT	NT	-	-	NT	NT	NT	NT	-
V121653	VP12	IGHG1	Singleton	-	+	+	-	NT	NT	-	-	NT	NT	NT	NT	-
V121679	VP12	IGHG1	Singleton	-	-	+	-	NT	NT	-	-	NT	NT	NT	NT	-
V121886	VP12	IGHG1	Singleton	-	-	+	-	NT	NT	-	-	NT	NT	NT	NT	-
V121974	VP12	IGHG1	Singleton	-	-	+	-	NT	NT	+	-	NT	NT	NT	NT	-
V121996	VP12	IGHG1	Singleton	-	-	-	-	NT	NT	-	-	NT	NT	NT	NT	-
V12424	VP12	IGHG1	Singleton	-	+	+	-	NT	NT	-	-	NT	NT	NT	NT	-
V12533	VP12	IGHA2	Singleton	-	-	-	-	NT	NT	-	-	NT	NT	NT	NT	-
V12537	VP12	IGHA1	Singleton	-	-	-	-	NT	NT	-	-	NT	NT	NT	NT	-
V12654	VP12	IGHA1	Singleton	-	-	-	-	NT	NT	-	-	NT	NT	NT	NT	-
V12800	VP12	IGHG1	Singleton	-	-	+	-	NT	NT	-	-	NT	NT	NT	NT	-
V12830	VP12	IGHG2	Singleton	-	-	-	-	NT	NT	-	-	NT	NT	NT	NT	-
V12883	VP12	IGHG1	Singleton	-	-	-	-	NT	NT	-	-	NT	NT	NT	NT	-
V12969	VP12	IGHG1	Singleton	-	-	-	-	NT	NT	-	-	NT	NT	NT	NT	-
V2500	VP25	IGHG2	Expanded	-	-	-	-	NT	NT	-	-	NT	NT	NT	NT	-
V2502	VP25	IGHA2	Expanded	-	-	-	-	NT	NT	-	-	NT	NT	NT	NT	-
V2504	VP25	IGHA1	Expanded	-	-	-	+	NT	NT	-	+	NT	NT	NT	NT	-
V2505	VP25	IGHA1	Expanded	-	-	-	-	NT	NT	-	-	NT	NT	NT	NT	-
V2507	VP25	IGHA2	Expanded	-	-	-	-	NT	NT	-	-	NT	NT	NT	NT	-
V2519	VP25	IGHA1	Expanded	-	-	-	-	NT	NT	-	-	NT	NT	NT	NT	-
V2525	VP25	IGHA2	Singleton	-	-	-	-	NT	-	-	-	NT	NT	NT	NT	-
V25259	VP25	IGHA1	Singleton	-	-	-	-	NT	-	-	-	NT	NT	NT	NT	-
V2527	VP25	IGHG1	Expanded	-	-	-	-	NT	-	-	-	NT	NT	NT	NT	-
V25276	VP25	IGHA1	Singleton	-	-	-	-	NT	-	-	-	NT	NT	NT	NT	-
V25287	VP25	IGHG1	Singleton	+	-	+	-	NT	NT	-	-	NT	NT	NT	NT	-
V25290	VP25	IGHG1	Expanded	-	-	-	-	NT	-	-	-	NT	NT	NT	NT	-
V25296	VP25	IGHG1	Singleton	+	-	+	-	NT	NT	+	-	NT	NT	NT	NT	-
V25298	VP25	IGHM	Singleton	-	-	-	-	NT	-	-	-	NT	NT	NT	NT	-
V25302	VP25	IGHA1	Singleton	-	-	-	-	NT	-	-	-	NT	NT	NT	NT	-
V2531	VP25	IGHG1	Expanded	-	-	-	+	NT	NT	-	-	NT	NT	NT	NT	-
V25310	VP25	IGHA1	Singleton	-	-	-	-	NT	-	-	-	NT	NT	NT	NT	-
V25319	VP25	IGHG2	Singleton	-	-	-	-	NT	-	-	-	NT	NT	NT	NT	-
V25329	VP25	IGHG1	Singleton	-	-	-	-	NT	-	-	-	NT	NT	NT	NT	-
V2537	VP25	IGHA1	Expanded	-	-	-	-	NT	NT	-	-	NT	NT	NT	NT	-
V2539	VP25	IGHG1	Expanded	+	-	+	-	NT	NT	+	-	NT	NT	NT	NT	-
V2541	VP25	IGHA1	Expanded	+	+	+	+	NT	NT	+	+	NT	NT	NT	NT	+
V2548	VP25	IGHG1	Expanded	-	-	-	-	NT	NT	-	-	NT	NT	NT	NT	-
NT: not tested
