# Supplementary material for: Clonal landscape of autoantibody-secreting plasmablasts in COVID-19 patients
Source: Life Sci Alliance. 2024 Sep 17;7(12):e202402774. doi: 10.26508/lsa.202402774 (PMC11408605; doi:10.26508/lsa.202402774)
Supplement: Supplementary file 5 [file LSA-2024-02774_SdataF1.1.xlsx]

## Sheet: Fig1A
	COVID-19	mRNA Vac
Anti-S	15	15
Anti-N	7	0
Anti-ORF8	5	0
Unknown	96	51
Total	123	66
