# Supplementary material for: Clonal landscape of autoantibody-secreting plasmablasts in COVID-19 patients
Source: Life Sci Alliance. 2024 Sep 17;7(12):e202402774. doi: 10.26508/lsa.202402774 (PMC11408605; doi:10.26508/lsa.202402774)
Supplement: Supplementary file 6 [file LSA-2024-02774_SdataF1.2.xlsx]

## Sheet: Fig1B
Clone ID	CoV-2 S ect, trimeric (Min. Binding Conc. [microg/ml])			CoV-2 S RBD (Min. Binding Conc. [microg/ml])			CoV-2 S S1 (Min. Binding Conc. [microg/ml])			CoV-2 S S2 (Min. Binding Conc. [microg/ml])			OC43-S ect, trimeric (Min. Binding Conc. [microg/ml])			Pseudo assay (IC50. [microg/ml])
	Exp1	Exp2	Ave	Exp1	Exp2	Ave	Exp1	Exp2	Ave	Exp1	Exp2	Ave	Exp1	Exp2	Ave	Exp1	Exp2	Exp3	Ave
CoV2024	1.11	1.11	1.11	10	3.33	5.74456	>10.0	>10.0	>10.0	>10.0	>10.0	>10.0	>10.0	>10.0	>10.0	9.8	12.9	nt	11.35
CoV901	3.33	3.33	3.33	10	10	10	10	3.3	5.74456	>10.0	>10.0	>10.0	>10.0	>10.0	>10.0	6	8.3	nt	7.15
CoV904	3.33	10	5.77062	>10.0	>10.0	>10.0	>10.0	10	>10.0	>10.0	>10.0	>10.0	>10.0	>10.0	>10.0	8	19.6	nt	13.8
CoV3004	10	1.11	3.33167	10	3.33	5.74456	10	3.3	5.74456	>10.0	>10.0	>10.0	>10.0	>10.0	>10.0	9.08	12.39	nt	10.735
CoV622	>10.0	>10.0	>10.0	>10.0	>10.0	>10.0	>10.0	>10.0	>10.0	0.123	0.123	0.123	>10.0	>10.0	>10.0	>50.0	>50.0	>50.0	>50.0
CoV2204	1.11	0.37	0.640859	>10.0	>10.0	>10.0	>10.0	>10.0	>10.0	0.0137	0.0137	0.0137	0.0412	0.0137	0.0237579	12.58	33.87	38.81	36.34
CoV324	3.33	10	5.74456	>10.0	>10.0	>10.0	10	>10.0	>10.0	0.0137	0.123	0.04105	0.0046	0.0412	0.0137666	>50.0	>50.0	>50.0	>50.0
CoV925	3.33	3.33	3.33	>10.0	>10.0	>10.0	10	>10.0	>10.0	0.37	0.37	0.37	10	10	10	>50.0	>50.0	>50.0	>50.0
CoV1410	3.33	3.33	3.33	>10.0	>10.0	>10.0	10	10	10	0.37	0.37	0.37	3.33	3.33	3.33	>50.0	>50.0	>50.0	>50.0
CoV626	3.33	3.33	3.33	>10.0	>10.0	>10.0	>10.0	>10.0	>10.0	0.0137	0.0137	0.0137	1.11	1.11	1.11	>50.0	>50.0	>50.0	>50.0
CoV3179	>10.0	>10.0	>10.0	>10.0	>10.0	>10.0	>10.0	>10.0	>10.0	0.0137	0.0137	0.0137	0.123	0.0137	0.04105	>50.0	>50.0	>50.0	>50.0
CoV2018	>10.0	>10.0	>10.0	>10.0	>10.0	>10.0	>10.0	>10.0	>10.0	0.0137	0.0137	0.0137	0.37	0.37	0.37	>50.0	>50.0	>50.0	>50.0
CoV915	>10.0	>10.0	>10.0	>10.0	>10.0	>10.0	>10.0	>10.0	>10.0	0.0137	0.0137	0.0137	1.11	0.37	0.640859	>50.0	>50.0	>50.0	>50.0
CoV917	>10.0	>10.0	>10.0	>10.0	>10.0	>10.0	>10.0	>10.0	>10.0	0.0412	0.0412	0.0412	10	3.3	5.74456	>50.0	>50.0	>50.0	>50.0
CoV2205	>10.0	10	>10.0	>10.0	>10.0	>10.0	10	>10.0	>10.0	0.0137	0.0412	0.0237579	0.00457	0.123	0.0237089	>50.0	>50.0	>50.0	>50.0
V10742	0.0412	0.0137	0.0237579	0.0412	0.0412	0.0412	0.0412	0.123	0.0711871	>10.0	>10.0	>10.0	>10.0	>10.0	>10.0	0.06664	0.08227	nt	0.074455
V121653	<0.00457	<0.00457	<0.00457	0.0137	0.0137	0.0137	0.0137	0.0412	0.0237579	>10.0	>10.0	>10.0	>10.0	>10.0	>10.0	1.882	0.1888	nt	1.0354
V12424	0.00457	0.0137	0.00791	0.37	0.37	0.37	0.0137	0.0412	0.0237579	>10.0	>10.0	>10.0	>10.0	>10.0	>10.0	2.559	11.76	nt	7.1595
V10120	0.0137	0.0137	0.0137	>10.0	>10.0	>10.0	>10.0	>10.0	>10.0	>10.0	>10.0	>10.0	>10.0	>10.0	>10.0	5.748	1.118	0.26	2.37533
V2539	0.0137	0.0137	0.0137	>10.0	>10.0	>10.0	0.0411523	0.0411523	0.0411523	>10.0	>10.0	>10.0	>10.0	>10.0	>10.0	36.11	76.15	13.95	42.07
V12800	0.123	0.123	0.123	>10.0	>10.0	>10.0	>10.0	>10.0	>10.0	>10.0	>10.0	>10.0	>10.0	>10.0	>10.0	16.74	2.111	nt	9.4255
V1024	0.123	0.123	0.123	>10.0	>10.0	>10.0	0.0412	0.0412	0.0412	>10.0	>10.0	>10.0	>10.0	>10.0	>10.0	>50.0	>50.0	nt	>50.0
V121886	0.0137	0.0137	0.0137	>10.0	>10.0	>10.0	0.00457	0.0137174	0.00791761	>10.0	>10.0	>10.0	>10.0	>10.0	>10.0	>50.0	>50.0	nt	>50.0
V121974	<0.00457	<0.00457	<0.00457	>10.0	>10.0	>10.0	0.00457	0.0137174	0.00791761	>10.0	>10.0	>10.0	>10.0	>10.0	>10.0	>50.0	>50.0	nt	>50.0
V121679	0.0412	0.0412	0.0412	>10.0	>10.0	>10.0	0.00457	0.0412	0.0137217	>10.0	>10.0	>10.0	>10.0	>10.0	>10.0	>50.0	>50.0	nt	>50.0
V25287	0.0137	0.0137	0.0137	>10.0	>10.0	>10.0	0.123	0.37	0.213331	>10.0	>10.0	>10.0	>10.0	>10.0	>10.0	>50.0	>50.0	nt	>50.0
V25296	0.0137	0.0137	0.0137	>10.0	>10.0	>10.0	0.0412	0.123	0.0711871	>10.0	>10.0	>10.0	>10.0	>10.0	>10.0	>50.0	>50.0	nt	>50.0
V2504	>10.0	>10.0	>10.0	>10.0	>10.0	>10.0	>10.0	>10.0	>10.0	0.0137	0.0137	0.0137	>10.0	>10.0	>10.0	>50.0	>50.0	nt	>50.0
V2531	>10.0	>10.0	>10.0	>10.0	>10.0	>10.0	>10.0	>10.0	>10.0	0.0412	0.0412	0.0412	>10.0	>10.0	>10.0	>50.0	>50.0	nt	>50.0
V10685	0.0137	0.0137	0.0137	3.33	10	5.77062	0.0137	0.0412	0.0237579	10	10	10	3.333	3.333	3.333	>50.0	>50.0	nt	>50.0
CB6	<0.00457	<0.00457	<0.00457	<0.00457	<0.00457	<0.00457	<0.00457	<0.00457	<0.00457	>10.0	>10.0	>10.0	>10.0	>10.0	>10.0	0.058	0.116	0.035	0.0696667
