# Supplementary material for: Clonal landscape of autoantibody-secreting plasmablasts in COVID-19 patients
Source: Life Sci Alliance. 2024 Sep 17;7(12):e202402774. doi: 10.26508/lsa.202402774 (PMC11408605; doi:10.26508/lsa.202402774)
Supplement: Supplementary file 7 [file LSA-2024-02774_SdataF1.3.xlsx]

## Sheet: Fig1C
S trimeric form
Conc. (mcg/ml)	CoV2024	CoV901	CoV904	CoV3004	CoV2204	CoV324	CoV2205	CoV3179	V10742	V121653	V12424	Negative control
10	0.742	0.782	0.485	1.21	0.559	0.295	0.443	0.602	1.83	1.83	2.06	0.188
3.33333	0.634	0.441	0.309	0.75	0.552	0.23	0.328	0.276	1.81	1.93	2.03	0.174
1.11111	0.469	0.278	0.234	0.413	0.466	0.201	0.249	0.238	1.77	1.93	2.15	0.177
0.37037	0.316	0.206	0.206	0.262	0.354	0.182	0.225	0.223	1.68	1.86	2.09	0.175
0.123457	0.229	0.195	0.204	0.236	0.295	0.194	0.208	0.199	1.48	1.65	1.63	0.18
0.041152	0.2	0.186	0.191	0.203	0.252	0.2	0.207	0.199	0.962	1.06	0.988	0.186
0.013717	0.197	0.194	0.203	0.204	0.211	0.213	0.191	0.203	0.509	0.57	0.525	0.184
0.004572	0.194	0.209	0.193	0.202	0.2	0.191	0.191	0.201	0.324	0.347	0.327	0.185
S1
Conc. (mcg/ml)	CoV2024	CoV901	CoV904	CoV3004	CoV2204	CoV324	CoV2205	CoV3179	V10742	V121653	V12424	Negative control
10	0.313	0.735	0.406	0.801	0.168	0.18	0.186	0.211	1.41	1.62	1.55	0.178
3.33333	0.25	0.367	0.255	0.489	0.162	0.168	0.171	0.189	1.43	1.64	1.52	0.168
1.11111	0.21	0.249	0.196	0.312	0.167	0.172	0.179	0.183	1.39	1.6	1.55	0.178
0.37037	0.192	0.197	0.176	0.229	0.187	0.181	0.167	0.181	1.23	1.64	1.52	0.171
0.123457	0.175	0.181	0.173	0.195	0.18	0.174	0.174	0.182	0.933	1.52	1.4	0.192
0.041152	0.171	0.176	0.18	0.176	0.171	0.176	0.169	0.172	0.557	1.01	0.913	0.176
0.013717	0.158	0.162	0.163	0.169	0.163	0.173	0.164	0.171	0.322	0.529	0.49	0.174
0.004572	0.159	0.166	0.172	0.174	0.178	0.177	0.176	0.175	0.227	0.309	0.295	0.166
S2
Conc. (mcg/ml)	CoV2024	CoV901	CoV904	CoV3004	CoV2204	CoV324	CoV2205	CoV3179	V10742	V121653	V12424	Negative control
10	0.141	0.137	0.155	0.184	1.48	1.13	1.31	1.23	0.145	0.148	0.149	0.155
3.33333	0.143	0.134	0.14	0.172	1.53	1.15	1.3	1.32	0.173	0.152	0.161	0.159
1.11111	0.145	0.138	0.146	0.145	1.46	1.05	1.26	1.27	0.158	0.156	0.157	0.164
0.37037	0.147	0.143	0.15	0.154	1.51	0.758	1.23	1.25	0.165	0.166	0.171	0.183
0.123457	0.147	0.146	0.152	0.167	1.35	0.455	0.836	1.17	0.168	0.163	0.172	0.204
0.041152	0.149	0.141	0.151	0.151	0.902	0.272	0.495	0.862	0.163	0.161	0.17	0.18
0.013717	0.147	0.145	0.155	0.157	0.501	0.188	0.291	0.492	0.159	0.159	0.159	0.18
0.004572	0.154	0.155	0.156	0.157	0.307	0.178	0.223	0.274	0.162	0.159	0.158	0.158
OC43 S
Conc. (mcg/ml)	CoV2024	CoV901	CoV904	CoV3004	CoV2204	CoV324	CoV2205	CoV3179	V10742	V121653	V12424	Negative control
10	0.156	0.142	0.163	0.173	1.46	1.29	1.23	1.27	0.15	0.149	0.15	0.158
3.33333	0.162	0.158	0.157	0.159	1.42	1.28	1.13	1.32	0.165	0.164	0.168	0.177
1.11111	0.164	0.157	0.161	0.166	1.44	1.16	0.858	1.33	0.167	0.161	0.169	0.17
0.37037	0.167	0.164	0.16	0.161	1.29	0.977	0.533	1.21	0.165	0.166	0.166	0.165
0.123457	0.158	0.159	0.16	0.164	1	0.738	0.338	0.941	0.171	0.168	0.172	0.175
0.041152	0.169	0.168	0.162	0.163	0.651	0.45	0.239	0.626	0.168	0.173	0.175	0.175
0.013717	0.163	0.171	0.161	0.161	0.36	0.265	0.19	0.361	0.167	0.17	0.164	0.17
0.004572	0.183	0.165	0.16	0.167	0.26	0.213	0.178	0.243	0.176	0.177	0.179	0.179
