# Supplementary material for: Clonal landscape of autoantibody-secreting plasmablasts in COVID-19 patients
Source: Life Sci Alliance. 2024 Sep 17;7(12):e202402774. doi: 10.26508/lsa.202402774 (PMC11408605; doi:10.26508/lsa.202402774)
Supplement: Supplementary file 8 [file LSA-2024-02774_SdataF1.4.xlsx]

## Sheet: Fig1D
S_SP (V)	S_SP	S_CR	N_SP	N_CR	ORF8
1	9	20	27	17	9
1	11	28	41	25	20
3	19	29	24	40	23
0	0	30	16		21
0	6	18			33
0		30
2		20
2		18
3		24
3		33
0
2
2
4
1.64286	9	25	27	27.3333	21.2	Mean
