# Supplementary material for: Clonal landscape of autoantibody-secreting plasmablasts in COVID-19 patients
Source: Life Sci Alliance. 2024 Sep 17;7(12):e202402774. doi: 10.26508/lsa.202402774 (PMC11408605; doi:10.26508/lsa.202402774)
Supplement: Supplementary file 9 [file LSA-2024-02774_SdataF1.5.xlsx]

## Sheet: Fig1E
COVID-19	Vaccine
11.4	0.0745
7.15	1.04
13.8	7.16
10.7	2.38
>50	42.1
36.3	9.43
>50	>50
>50	>50
>50	>50
>50	>50
>50	>50
>50	>50
>50	>50
>50	>50
>50	>50
(mcg/ml)
Cutoff=50
