# Supplementary material for: Clonal landscape of autoantibody-secreting plasmablasts in COVID-19 patients
Source: Life Sci Alliance. 2024 Sep 17;7(12):e202402774. doi: 10.26508/lsa.202402774 (PMC11408605; doi:10.26508/lsa.202402774)
Supplement: Supplementary file 10 [file LSA-2024-02774_TableS3.xlsx]

## Sheet: Sheet1
Table S3. Patient information (antivirus ELISA and pseudovirus neutralizing assay)
	Sex	Age (yr. [min.-max.])	ICU T1 (days)	ICU T2 (days [min.-max.])	ICU stay (days [min.-max.])	Days after 2nd vac. (days [min.- max.])
COVID-19 (N = 14)	M9 F5	52.1 (22-70)	1	14.4 (7-22)	32.2 (10-82)	na
Vaccine (N = 26)	M14 F12	37.5 (24-55)	na	na	na	8.7 (7-16)
na: not applicable
