# Supplementary material for: Clonal landscape of autoantibody-secreting plasmablasts in COVID-19 patients
Source: Life Sci Alliance. 2024 Sep 17;7(12):e202402774. doi: 10.26508/lsa.202402774 (PMC11408605; doi:10.26508/lsa.202402774)
Supplement: Supplementary file 11 [file LSA-2024-02774_SdataFS3.zip]

Archive with 5 entries (5 files):
- SourceDataForFigureS3/SourceDataForFigureS3A.xlsx
- SourceDataForFigureS3/SourceDataForFigureS3B.xlsx
- SourceDataForFigureS3/SourceDataForFigureS3C.xlsx
- SourceDataForFigureS3/SourceDataForFigureS3D.xlsx
- SourceDataForFigureS3/SourceDataForFigureS3E.xlsx
