# Supplementary material for: Clonal landscape of autoantibody-secreting plasmablasts in COVID-19 patients
Source: Life Sci Alliance. 2024 Sep 17;7(12):e202402774. doi: 10.26508/lsa.202402774 (PMC11408605; doi:10.26508/lsa.202402774)
Supplement: Supplementary file 11 [file LSA-2024-02774_SdataFS3.zip › SourceDataForFigureS3/SourceDataForFigureS3A.xlsx]

## Sheet: FigS3A
Patient ID	CoV122	CoV80	CoV95	CoV97	CoV98	CoV99	CoV100	CoV105	CoV107	CoV108	CoV110	CoV114	CoV117	CoV120
Symptom onset	-11	-13	-30	-7	-10	-4	-15	-8	-10	-8	-21	-6	-16	-9
ICU admission (T1)	1	1	1	1	1	1	1	1	1	1	1	1	1	1
T2	7	22	22	20	22	22	14	14	15	7	15	7	7	7
Discharge from ICU	19	82	65	22	76	28	19	38	18	11	30	21	49	12
														(days)
