# Supplementary material for: Clonal landscape of autoantibody-secreting plasmablasts in COVID-19 patients
Source: Life Sci Alliance. 2024 Sep 17;7(12):e202402774. doi: 10.26508/lsa.202402774 (PMC11408605; doi:10.26508/lsa.202402774)
Supplement: Supplementary file 11 [file LSA-2024-02774_SdataFS3.zip › SourceDataForFigureS3/SourceDataForFigureS3B.xlsx]

## Sheet: FigS3B
Anti-S IgG (AU)
Vaccination				COVID-19
	Before	After			T1	T2
	252.035	1363.79			350.96	35281.4
	385.258	8958.02			1230.68	1106.08
	231.264	2168.2			272.709	6131.12
	262.555	2394.93			280.034	811.957
	241.413	13052.5			283.801	368.849
	250.752	1757.32			484.978	2017.05
	251.312	3768.23			275.698	4092.07
	254.711	7097			288.804	395.96
	273.339	1097.19			299.495	745.974
	258.842	8100.33			2619.64	7326.26
	260.099	4197.64			272.26	755.625
	272.619	10629.8			359.815	397.479
	242.02	6303.04			265.909	353.533
	247.427	5872.07			262.129	367.345
	252.599	2012.61		Mean	539.1	4296
	261.45	513.908
	260.268	4665.12
	256.682	6384.1
	257.925	20185.9
	260.605	1061.41
	261.874	11966.6
	251.553	2756.89
	254.629	9990.1
	270.919	2059.12
	271.454	17275.7
	272.978	3331.2
Mean	262.2	6114
