# Supplementary material for: Clonal landscape of autoantibody-secreting plasmablasts in COVID-19 patients
Source: Life Sci Alliance. 2024 Sep 17;7(12):e202402774. doi: 10.26508/lsa.202402774 (PMC11408605; doi:10.26508/lsa.202402774)
Supplement: Supplementary file 11 [file LSA-2024-02774_SdataFS3.zip › SourceDataForFigureS3/SourceDataForFigureS3C.xlsx]

## Sheet: FigS3C
Anti-OC43 S IgG (AU)
Vaccination				COVID-19
	Before	After			T1	T2
	17.5298	19.6781			34.5016	180.105
	34.9861	30.0083			110.986	53.6237
	19.025	20.8289			22.926	1335.59
	16.6958	16.6329			24.2955	39.3038
	26.1963	28.2863			17.0105	25.2071
	18.1868	19.0953			20.3702	32.6438
	17.7556	18.5765			16.532	462.81
	26.7498	26.3448			99.7636	41.3595
	16.8767	18.4583			19.8138	57.0998
	21.3714	22.4446			135.887	51.1578
	17.9155	19.5376			201.608	1091.29
	22.7815	24.1879			23.7484	24.3536
	22.3633	32.8473			22.1147	1120.63
	17.5976	20.5258			26.3261	83.5819
	20.4283	24.0483		Mean	554	3285
	36.1015	46.8597
	26.922	29.6411
	23.2189	33.7461
	23.7806	27.8881
	17.1963	17.8033
	17.5924	24.0811
	18.408	20.9157
	18.8622	22.2824
	19.1779	24.2044
	17.509	19.9321
	25.0591	29.1506
Mean	216	245
