# Supplementary material for: Clonal landscape of autoantibody-secreting plasmablasts in COVID-19 patients
Source: Life Sci Alliance. 2024 Sep 17;7(12):e202402774. doi: 10.26508/lsa.202402774 (PMC11408605; doi:10.26508/lsa.202402774)
Supplement: Supplementary file 11 [file LSA-2024-02774_SdataFS3.zip › SourceDataForFigureS3/SourceDataForFigureS3D.xlsx]

## Sheet: FigS3D
Anti-N IgG (AU)
Vaccination				COVID-19
	Before	After			T1	T2
	391.869	387.175			1870.75	6830.11
	382.558	380.216			13492.9	4224.39
	394.31	384.171			409.134	1972.65
	391.23	391.103			415.862	642.185
	378.504	397.163			395.085	431.531
	391.741	361.146			26253.3	102629
	397.163	376.438			410.359	8316.82
	372.354	376.68			843.776	380.954
	399.913	407.375			1018.88	22131.7
	364.946	380.585			1646.26	6300.96
	403.887	388.815			7725.98	186420
	382.929	408.05			17035.3	954.493
	350.618	387.175			419.353	415.723
	382.187	382.682			408.321	723.446
	389.322	407.51		Mean	5168	24455
	367.744	368.213
	409.134	390.084
	382.063	406.163
	372.712	402.423
	365.526	403.22
	388.31	400.571
	351.167	420.057
	371.046	417.952
	371.046	415.584
	379.359	394.568
	387.301	465.401
Mean	381.5	396.2
