# Supplementary material for: Clonal landscape of autoantibody-secreting plasmablasts in COVID-19 patients
Source: Life Sci Alliance. 2024 Sep 17;7(12):e202402774. doi: 10.26508/lsa.202402774 (PMC11408605; doi:10.26508/lsa.202402774)
Supplement: Supplementary file 11 [file LSA-2024-02774_SdataFS3.zip › SourceDataForFigureS3/SourceDataForFigureS3E.xlsx]

## Sheet: FigS3E
NT50 (mcg/ml)
Vaccination			COVID-19
Before	After		T1	T2
>20	134.6		76.88	55.37
>20	347.4		>20	378.6
>20	111		126.3	140.7
>20	134.3		73.34	434
>20	196.9		253.3	>20
>20	176.5		>20	3257
>20	401.2		171.9	209.8
>20	134.1		>20	47.94
>20	283.8		694.6	>20
>20	491.3		>20	117.2
>20	123.4		690.3	450.1
>20	359.6		29.69	316.6
>20	123.3		25.52	348.4
>20	339.7		>20	113.8
>20	345.8		160.2	422.1	Mean
>20	512.3
>20	327
>20	432.6
>20	35.29
>20	397.2
>20	99.48
>20	573.5
>20	97.31
>20	227.7
>20	1184
>20	197.3
>20	303.6	Mean
Cutoff=20
