# Supplementary material for: Clonal landscape of autoantibody-secreting plasmablasts in COVID-19 patients
Source: Life Sci Alliance. 2024 Sep 17;7(12):e202402774. doi: 10.26508/lsa.202402774 (PMC11408605; doi:10.26508/lsa.202402774)
Supplement: Supplementary file 12 [file LSA-2024-02774_SdataF2.1.xlsx]

## Sheet: Fig2A
Before	After	Covid-19 T1	Covid-19 T2	SLE
389.1	264.2	737.9	100	389.8
191.2	200.6	520.9	223	2582.9
292.3	203.5	560.8	107.4	1636
891.7	720.2	580.6	274.4	1478.8
268.1	386.8	384.4	451.5	3217.7
179.5	290.6	1126.2	314.5	1732.9
323.9	288	800.1	768.2	3539.8
265.8	221.1	269.6	1672.5	1314.7
220.6	317.2	445.6	1354.5	770.1
451.7	615.5	1134.7	1787.2	2368.7
529.7	377.1	744.9	422.1	792.1
376.4	178.2	1083.4	1410.9	1711.7
232.6	234	411.4	441.3	1259.7
362.8	322.9	718	1370	2942.7
355.4	330	679.9	764.1	1838	Mean
(AU)
