# Supplementary material for: Clonal landscape of autoantibody-secreting plasmablasts in COVID-19 patients
Source: Life Sci Alliance. 2024 Sep 17;7(12):e202402774. doi: 10.26508/lsa.202402774 (PMC11408605; doi:10.26508/lsa.202402774)
Supplement: Supplementary file 13 [file LSA-2024-02774_SdataF2.2.xlsx]

## Sheet: Fig2B
Pie chart
	Infection	Vaccine
CL+	20	4
CL-	103	62
COVID-19-induced clones
Conc. (mcg/ml)	CoV2024	CoV904	CoV901	CoV3004	CoV622	CoV2204	CoV324	CoV925	CoV1410	CoV626	CoV3179	CoV2018	Negative control	71G1	CoV917	CoV915	CoV2205	CoV1838	CoV1804	CoV330	CoV327	CoV216	CoV621	CoV1919	Negative control	CoV3008	CoV1907	CoV1912	CoV1901	CoV602	CoV1827
10	0.367	0.252	0.274	0.32	0.265	0.254	1.368	0.484	0.52	0.247	0.406	0.155	0.1	2.077	0.104	0.329	1.434	0.506	0.925	1.918	1.047	0.767	0.437	0.543	0.129	0.316	1.526	0.822	0.433	0.315	1.691
3.333	0.221	0.146	0.114	0.166	0.183	0.145	0.636	0.235	0.22	0.156	0.183	0.102	0.17	1.553	0.101	0.175	0.87	0.273	0.495	1.597	0.478	0.366	0.194	0.238	0.147	0.188	0.77	0.301	0.189	0.144	1.101
1.111	0.112	0.106	0.093	0.098	0.108	0.09	0.333	0.169	0.138	0.107	0.124	0.095	0.132	0.846	0.102	0.11	0.495	0.125	0.208	0.974	0.233	0.226	0.12	0.204	0.143	0.125	0.339	0.145	0.119	0.108	0.544
0.37	0.1	0.086	0.103	0.095	0.128	0.09	0.187	0.123	0.125	0.102	0.088	0.086	0.186	0.382	0.102	0.116	0.2	0.125	0.131	0.482	0.168	0.124	0.096	0.126	0.126	0.128	0.182	0.124	0.102	0.094	0.283
0.123	0.08	0.129	0.089	0.124	0.115	0.097	0.139	0.118	0.084	0.099	0.092	0.086	0.103	0.177	0.097	0.078	0.121	0.089	0.126	0.283	0.15	0.143	0.136	0.137	0.076	0.088	0.123	0.092	0.098	0.099	0.155
0.041	0.104	0.131	0.081	0.072	0.096	0.084	0.095	0.083	0.104	0.1	0.092	0.081	0.106	0.129	0.083	0.108	0.1	0.076	0.111	0.15	0.083	0.121	0.093	0.089	0.091	0.101	0.104	0.088	0.098	0.115	0.114
Vaccine-induced clones
Conc. (mcg/ml)	V1024	V10472	V2504	V2531	V10685	V10100	V10577	V2527	71G1	Negative control	V25287	V25296	V121974	V10120	V121886	V12800	V12424	V121679	V1206	V121653	V2539
10	0.457	0.17	0.644	0.218	1.193	0.195	0.299	0.118	2.193	0.139	0.164	0.515	0.421	0.136	0.285	0.259	0.161	0.361	0.127	0.278	0.995
3.33	0.22	0.1	0.24	0.101	0.498	0.096	0.166	0.105	1.856	0.129	0.109	0.209	0.153	0.104	0.159	0.147	0.112	0.178	0.098	0.175	0.483
1.11	0.112	0.085	0.127	0.092	0.219	0.114	0.104	0.088	1.489	0.135	0.109	0.147	0.138	0.112	0.124	0.149	0.115	0.119	0.121	0.18	0.248
0.37	0.092	0.12	0.099	0.085	0.128	0.088	0.094	0.145	0.808	0.121	0.087	0.103	0.115	0.104	0.1	0.105	0.103	0.112	0.106	0.173	0.164
0.12	0.089	0.089	0.093	0.085	0.099	0.093	0.103	0.098	0.269	0.126	0.096	0.133	0.131	0.126	0.109	0.121	0.105	0.132	0.121	0.18	0.168
0.04	0.083	0.085	0.094	0.084	0.09	0.093	0.154	0.085	0.139	0.117	0.111	0.164	0.11	0.113	0.096	0.104	0.108	0.105	0.108	0.126	0.165
