# Supplementary material for: Clonal landscape of autoantibody-secreting plasmablasts in COVID-19 patients
Source: Life Sci Alliance. 2024 Sep 17;7(12):e202402774. doi: 10.26508/lsa.202402774 (PMC11408605; doi:10.26508/lsa.202402774)
Supplement: Supplementary file 14 [file LSA-2024-02774_SdataF2.3.xlsx]

## Sheet: Fig2C
Antiviral Reactivity	Clone no.
S	6
N	5
ORF8	1
Unknown	8
Total	20
