# Supplementary material for: Clonal landscape of autoantibody-secreting plasmablasts in COVID-19 patients
Source: Life Sci Alliance. 2024 Sep 17;7(12):e202402774. doi: 10.26508/lsa.202402774 (PMC11408605; doi:10.26508/lsa.202402774)
Supplement: Supplementary file 16 [file LSA-2024-02774_SdataF2.5.zip]

Archive with 2 entries (2 files):
- SourceDataForFigure2E/No119.png
- SourceDataForFigure2E/No91.png
