# Supplementary material for: Clonal landscape of autoantibody-secreting plasmablasts in COVID-19 patients
Source: Life Sci Alliance. 2024 Sep 17;7(12):e202402774. doi: 10.26508/lsa.202402774 (PMC11408605; doi:10.26508/lsa.202402774)
Supplement: Supplementary file 17 [file LSA-2024-02774_SdataF2.6.xlsx]

## Sheet: Fig2F
Donor ID	Top12 (%)
SG_CO_OK_00007	6.4257	5.22088	5.22088	2.81124	2.00803	1.60643	1.20482	0.803213	0.803213	0.803213	0.803213	0.803213
SG_CO_OK_00010	36.5342	4.85651	3.64238	3.31126	2.75938	1.54525	1.3245	0.993377	0.993377	0.772627	0.662252	0.551876
SG_CO_OK_00011	6.5625	4.375	2.1875	1.875	1.25	1.25	0.9375	0.9375	0.9375	0.9375	0.625	0.625
SG_CO_OK_00014	12.8472	11.4583	7.29167	5.90278	5.20833	5.03472	4.86111	3.47222	3.47222	2.25694	1.5625	1.21528
SG_CO_OK_00018	18.863	16.7959	10.8527	7.23514	6.33075	4.39276	3.74677	3.61757	1.55039	1.16279	0.775194	0.645995
SG_CO_OK_00019	23.0599	13.969	7.09534	3.32594	2.66075	1.55211	1.33038	1.10865	1.10865	0.665188	0.665188	0.443459
SG_CO_OK_00020	9.52381	6.34921	2.6455	2.1164	1.5873	1.5873	1.5873	1.5873	1.0582	1.0582	1.0582	1.0582
SG_CO_OK_00022	15.7509	3.663	3.2967	2.5641	1.8315	1.8315	1.0989	1.0989	1.0989	0.732601	0.732601	0.732601
