# Supplementary material for: Clonal landscape of autoantibody-secreting plasmablasts in COVID-19 patients
Source: Life Sci Alliance. 2024 Sep 17;7(12):e202402774. doi: 10.26508/lsa.202402774 (PMC11408605; doi:10.26508/lsa.202402774)
Supplement: Supplementary file 18 [file LSA-2024-02774_SdataF2.7.xlsx]

## Sheet: Sheet1
CL-	CL+
16	27
17	41
9	24
23	25
21	40
33	20
9	30
11	30
19	20
0	18
6	33
20	18
28
29
24
17.7	27.2	Mean
(nt)
