# Supplementary material for: Clonal landscape of autoantibody-secreting plasmablasts in COVID-19 patients
Source: Life Sci Alliance. 2024 Sep 17;7(12):e202402774. doi: 10.26508/lsa.202402774 (PMC11408605; doi:10.26508/lsa.202402774)
Supplement: Supplementary file 19 [file LSA-2024-02774_TableS4.xlsx]

## Sheet: Sheet1
Table S4. Patient information (CL ELISA)
	Sex	Age (yr. [min.-max.])	ICU T1 (days)	ICU T2 (days [min.-max.])	ICU stay (days [min.-max.])	Days after 2nd vac. (days [min.- max.])
COVID-19 (N = 14)	M9 F5	52.1 (22-70)	1	14.4 (7-22)	32.2 (10-82)	na
Vaccine (N = 14)	M10 F4	40.0 (24-63)	na	na	na	8.8 (7-16)
SLE (N =14)	M1 F14	32.4 (19-65)	na	na	na	na
na: not applicable
