# Supplementary material for: Clonal landscape of autoantibody-secreting plasmablasts in COVID-19 patients
Source: Life Sci Alliance. 2024 Sep 17;7(12):e202402774. doi: 10.26508/lsa.202402774 (PMC11408605; doi:10.26508/lsa.202402774)
Supplement: Supplementary file 20 [file LSA-2024-02774_SdataFS4.zip › SourceDataForFigureS4/SourceDataForFigureS4.xlsx]

## Sheet: Fig2A
Male				Female
Before	After	Covid-19 T1	Covid-19 T2	Before	After	Covid-19 T1	Covid-19 T2
389.1	264.2	737.9	100	323.9	288	560.8	107.4
191.2	200.6	520.9	223	451.7	615.5	1126.2	314.5
292.3	203.5	580.6	274.4	529.7	377.1	269.6	1672.5
891.7	720.2	384.4	451.5	362.8	322.9	1134.7	1787.2
268.1	386.8	800.1	768.2			411.4	441.3
179.5	290.6	445.6	1354.5
265.8	221.1	744.9	422.1
220.6	317.2	1083.4	1410.9
376.4	178.2	718	1370
232.6	234
330.7	301.6	668.4	708.3	417	400.9	700.5	864.6	Mean
(AU)
