# Supplementary material for: Clonal landscape of autoantibody-secreting plasmablasts in COVID-19 patients
Source: Life Sci Alliance. 2024 Sep 17;7(12):e202402774. doi: 10.26508/lsa.202402774 (PMC11408605; doi:10.26508/lsa.202402774)
Supplement: Supplementary file 21 [file LSA-2024-02774_SdataFS5.zip › SourceDataForFigureS5/SourceDataForFigureS5.xlsx]

## Sheet: FigS4
PA
Conc. (mcg/ml)	1827	1804	2205	2018	3179	1410	915	324	71G1	Negative control	3008	327	602	216	1838
10	1.222	0.63	1.09	0.302	0.544	0.795	0.23	1.123	1.466	0.158	0.215	0.617	0.21	0.266	0.604
3.33333	0.848	0.319	0.683	0.217	0.294	0.312	0.269	0.802	1.224	0.156	0.171	0.346	0.126	0.172	0.418
1.11111	0.586	0.213	0.366	0.208	0.22	0.185	0.173	0.517	0.887	0.132	0.151	0.223	0.121	0.156	0.243
0.37037	0.386	0.201	0.213	0.169	0.148	0.14	0.18	0.336	0.592	0.146	0.165	0.164	0.113	0.142	0.187
0.123457	0.138	0.16	0.232	0.138	0.191	0.123	0.163	0.153	0.359	0.132	0.145	0.149	0.111	0.133	0.155
0.041152	0.127	0.169	0.135	0.133	0.13	0.151	0.161	0.158	0.249	0.158	0.24	0.157	0.106	0.153	0.229
PE
Conc. (mcg/ml)	1827	1804	2205	2018	3179	1410	915	324	71G1	Negative control	3008	327	602	216	1838
10	1.201	1.128	1.359	0.284	0.423	0.409	0.261	1.215	1.469	0.143	0.276	0.58	0.41	0.262	0.591
3.33333	1.161	0.53	0.881	0.239	0.338	0.36	0.172	0.88	1.567	0.142	0.2	0.333	0.252	0.247	0.508
1.11111	0.453	0.267	0.446	0.186	0.244	0.203	0.168	0.444	1.488	0.171	0.212	0.304	0.163	0.139	0.328
0.37037	0.228	0.212	0.266	0.202	0.185	0.172	0.146	0.228	1.066	0.135	0.226	0.265	0.328	0.277	0.207
0.123457	0.166	0.165	0.23	0.166	0.178	0.174	0.167	0.145	0.393	0.184	0.151	0.151	0.122	0.115	0.13
0.041152	0.163	0.196	0.19	0.166	0.159	0.152	0.185	0.183	0.215	0.139	0.149	0.156	0.146	0.124	0.136
PC
Conc. (mcg/ml)	1827	1804	2205	2018	3179	1410	915	324	71G1	Negative control	3008	327	602	216	1838
10	1.283	0.738	1.213	0.432	0.79	0.629	0.455	1.106	1.391	0.159	0.612	0.798	0.56	0.415	0.859
3.33333	0.795	0.409	0.765	0.33	0.437	0.374	0.367	0.647	1.018	0.137	0.588	0.555	0.518	0.449	0.692
1.11111	0.55	0.303	0.49	0.285	0.35	0.29	0.315	0.431	0.734	0.113	0.462	0.527	0.316	0.562	0.641
0.37037	0.498	0.324	0.379	0.301	0.322	0.312	0.32	0.437	0.35	0.162	0.273	0.458	0.386	0.303	0.23
0.123457	0.429	0.354	0.342	0.362	0.277	0.377	0.39	0.437	0.199	0.17	0.184	0.211	0.192	0.174	0.235
0.041152	0.38	0.32	0.338	0.378	0.351	0.387	0.305	0.44	0.195	0.165	0.17	0.201	0.174	0.191	0.204
