# Supplementary material for: Clonal landscape of autoantibody-secreting plasmablasts in COVID-19 patients
Source: Life Sci Alliance. 2024 Sep 17;7(12):e202402774. doi: 10.26508/lsa.202402774 (PMC11408605; doi:10.26508/lsa.202402774)
Supplement: Supplementary file 22 [file LSA-2024-02774_SdataFS7.zip › SourceDataForFigureS7/SourceDataForFigureS7B.xlsx]

## Sheet: FigS6B
HC	COVID-19
0.185357	0
0.382409	0.145773
0	0.167785
0.265252	1.41767
0.337458	0
0	0.222222
0	0.345781
0.163666	0
0.264901	0.287356
0	1.32743
0.139082	3.94265
0.252525	0
0	0
0.472813	0
0	6.01436
0.14881	0.125786
0	0.259067
0.068776	0.214592
0.08058	0
0.091158	0.123153
0	0
0.136054	0
0	0.198544
0.44843	0.394477
0.29985	0.525394
0.505051	0.020462
0	0.337838
0.170068	0.240385
0.207039	0
0	0
0.209644	0.373134
0.168492	0.473934
0.173611	0.134409
0.37037	0.124844
0	0.416281
0	0.2849
0	0
0.454201	0.611829
0.153139	0.215517
0.082781	0
0.305344	15.9899
0.15083	0.075245
0	0.282087
0	0.8726
0.062893	0.224215
0	0.067935
0.162602	0
0.355872	0
0.159744	0.722674
0.189753	0.30303
0	0.678733
	0
	0.164339
0.149383	0.723137	Mean
