# Supplementary material for: Clonal landscape of autoantibody-secreting plasmablasts in COVID-19 patients
Source: Life Sci Alliance. 2024 Sep 17;7(12):e202402774. doi: 10.26508/lsa.202402774 (PMC11408605; doi:10.26508/lsa.202402774)
Supplement: Supplementary file 23 [file LSA-2024-02774_SdataF3.1.xlsx]

## Sheet: Fig3A
HC	COVID-19
7	6
8	9
8	10
9	11
10	11
10	11
10	11
11	11
11	11
11	12
11	13
11	13
11	13
12	13
12	13
12	13
12	13
13	13
13	13
13	13
13	13
13	13
13	14
13	14
14	14
14	14
14	14
15	14
15	14
15	14
15	14
15	14
15	14
15	14
16	14
16	14
16	14
16	14
16	14
16	14
16	14
16	14
16	14
17	14
17	14
17	14
17	14
18	14
18	14
19	14
20	14
21	14
21	14
23	14
24	14
25	14
	14
	14
	14
	14
	14
	14
	14
	14
	14
	14
	14
	14
	14
	14
	14
	14
	14
	14
	14
	14
	14
	14
	14
	14
	14
	14
	14
	14
	14
	14
	14
	14
	14
	14
	14
	14
	14
	14
	14
	14
	14
	14
	14
	14
	14
	14
	14
	14
	14
	14
	14
	14
	14
	14
	14
	14
	14
	14
	14
	14
	14
	14
	14
	14
	14
	14
	14
	14
	14
	14
	14
	14
	14
	14
	14
	14
	14
	14
	14
	14
	14
	14
	14
	14
	14
	14
	14
	14
	14
	14
	14
	14
	14
	14
	14
	14
	14
	14
	14
	14
	14
	14
	14
	14
	14
	14
	14
	14
	14
	14
	14
	14
	14
	14
	14
	14
	14
	14
	14
	14
	14
	14
	14
	14
	14
	14
	14
	14
	14
	14
	14
	14
	14
	14
	14
	14
	14
	14
	14
	14
	14
	14
	14
	14
	14
	14
	14
	14
	14
	14
	14
	14
	14
	14
	14
	14
	14
	14
	14
	14
	14
	14
	14
	14
	14
	14
	14
	14
	14
	14
	14
	14
	14
	14
	14
	14
	14
	14
	14
	14
	14
	14
	14
	14
	14
	14
	14
	14
	14
	14
	14
	14
	14
	14
	14
	14
	14
	14
	14
	14
	14
	14
	14
	14
	14
	14
	14
	14
	14
	14
	14
	14
	14
	14
	14
	14
	14
	14
	14
	14
	14
	14
	14
	14
	14
	14
	14
	14
	14
	14
	14
	14
	14
	14
	14
	14
	14
	14
	14
	14
	14
	14
	14
	14
	14
	14
	14
	14
	14
	14
	14
	14
	15
	15
	15
	15
	15
	15
	16
	16
	16
	16
	16
	16
	16
	17
	17
	17
	17
	18
	18
	18
	18
	18
	18
	18
	18
	19
	19
	19
	20
	20
	22
	26
14.5536	14.1824	Mean
(aa)
