# Supplementary material for: Clonal landscape of autoantibody-secreting plasmablasts in COVID-19 patients
Source: Life Sci Alliance. 2024 Sep 17;7(12):e202402774. doi: 10.26508/lsa.202402774 (PMC11408605; doi:10.26508/lsa.202402774)
Supplement: Supplementary file 24 [file LSA-2024-02774_SdataF3.2.xlsx]

## Sheet: Fig3D
Anti-N
Conc. (mcg/ml)	CoV1804	CoV1838	CoV1810	CoV1827	CoV59020	CoV59030	CoV4803	CoV4842	Negative control	CoV6100	CoV6111	CoV6139	CoV6114	CoV6725	CoV7699	CoV43678
10	1.192	1.115	1.098	1.016	1.155	1.014	0.999	1.103	0.134	1.128	1.088	1.155	1.15	1.035	1.006	1.178
3.33333	1.089	1.043	1.059	1.159	1.147	1.126	1.109	1.14	0.126	1.114	1.108	1.023	1.083	1.087	0.97	1.076
1.11111	1.09	1.035	1.039	1.075	1.122	1.121	1.121	1.16	0.121	1.126	1.133	0.791	0.952	1.002	0.986	1.117
0.37037	0.999	1.005	0.919	1.017	1.049	1.158	0.919	1.063	0.125	1.116	1.071	0.543	0.79	0.85	0.974	1.001
0.123457	0.938	1.065	0.749	0.901	0.992	1.028	0.781	1.028	0.121	0.806	0.818	0.298	0.442	0.537	0.805	0.812
0.0411523	0.545	0.929	0.463	0.546	0.726	0.737	0.516	0.676	0.119	0.565	0.533	0.197	0.275	0.317	0.576	0.515
0.0137174	0.321	0.619	0.274	0.316	0.4	0.462	0.329	0.437	0.126	0.316	0.302	0.146	0.174	0.194	0.342	0.286
0.00457247	0.204	0.388	0.181	0.216	0.22	0.234	0.186	0.23	0.121	0.203	0.226	0.133	0.147	0.158	0.219	0.194
Anti-CL
Conc. (mcg/ml)	CoV1804	CoV1810	CoV1827	CoV1838	CoV6100	CoV6111	CoV6139	CoV6114	CoV59020	CoV59030	CoV6725	Negative control	CoV4803	CoV4842	CoV7099	CoV43678
10	1.011	2.515	1.72	0.369	0.443	1.092	0.838	0.898	1.452	1.155	0.415	0.135	0.781	1.102	1.333	0.504932
3.33333	0.55	2.296	1.224	0.201	0.214	0.589	0.621	0.462	0.528	0.552	0.338	0.113	0.596	0.407	0.7	0.177293
1.11111	0.362	2.178	0.71	0.13	0.16	0.304	0.241	0.27	0.409	0.289	0.141	0.124	0.367	0.199	0.343	0.122022
0.37037	0.221	1.45	0.261	0.105	0.111	0.208	0.157	0.158	0.2	0.167	0.123	0.134	0.26	0.218	0.201	0.117307
0.123457	0.155	1.004	0.155	0.108	0.239	0.154	0.169	0.153	0.193	0.131	0.115	0.123	0.147	0.15	0.154	0.121924
0.0411523	0.223	0.481	0.199	0.11	0.103	0.182	0.117	0.161	0.133	0.116	0.122	0.129	0.115	0.103	0.133	0.166765
0.0137174	0.121	0.385	0.106	0.102	0.118	0.109	0.111	0.138	0.163	0.107	0.112	0.128	0.108	0.111	0.157	0.203782
0.00457247	0.137	0.224	0.117	0.106	0.148	0.098	0.106	0.125	0.164	0.159	0.132	0.132	0.111	0.207	0.162	0.119002
