# Supplementary material for: Clonal landscape of autoantibody-secreting plasmablasts in COVID-19 patients
Source: Life Sci Alliance. 2024 Sep 17;7(12):e202402774. doi: 10.26508/lsa.202402774 (PMC11408605; doi:10.26508/lsa.202402774)
Supplement: Supplementary file 25 [file LSA-2024-02774_SdataF3.3.zip]

Archive with 7 entries (7 files):
- SourceDataForFigure3E/CoV43678.png
- SourceDataForFigure3E/CoV4803.png
- SourceDataForFigure3E/CoV4842.png
- SourceDataForFigure3E/CoV59020.png
- SourceDataForFigure3E/CoV59030.png
- SourceDataForFigure3E/CoV6725.png
- SourceDataForFigure3E/CoV7699.png
