# Supplementary material for: Clonal landscape of autoantibody-secreting plasmablasts in COVID-19 patients
Source: Life Sci Alliance. 2024 Sep 17;7(12):e202402774. doi: 10.26508/lsa.202402774 (PMC11408605; doi:10.26508/lsa.202402774)
Supplement: Supplementary file 26 [file LSA-2024-02774_TableS5.xlsx]

## Sheet: Sheet1
Table S5. PA-N-CoV1804 Ig-positive donors in this study and previously published scRNAseq studies
Source	Region	COVID-19		Healthy or non-COVID-19
		1804-like	Total	1804-like	Total
This study	Japan	7 (13.2%)	53	0	51
HRA000150	China	1 (7.7%)	13	0	5
E-MTAB-10026	UK	1 (0.98%)	102	0	41
Mendeley Data Doi:10.17632/3jdywv5jrv.3	US	1 (2.9%)	34	na	na
na: not applicable
