# Supplementary material for: Clonal landscape of autoantibody-secreting plasmablasts in COVID-19 patients
Source: Life Sci Alliance. 2024 Sep 17;7(12):e202402774. doi: 10.26508/lsa.202402774 (PMC11408605; doi:10.26508/lsa.202402774)
Supplement: Supplementary file 27 [file LSA-2024-02774_TableS6.xlsx]

## Sheet: Sheet1
Table S6. PA-N-CoV1804 clones from this study and published Ig sequence datasets
Clone ID	Publication	VH	HCDR3	Vλ	LCDR3
CoV1804	This study	3-30	CARECDDFNHSWFDYW	4-69	CQTWGTGVQVF
CoV1810	This study	3-30	CARECDDYKNSWFDYW	4-69	CQTWGSGIQVF
CoV1827	This study	3-30	CARETLDPGSSWFSHW	4-69	CQTWATGIQVF
CoV1838	This study	3-30	CARETPDPGSSWYSHW	4-69	CQTWGTGIQVF
CoV6100	This study	3-30	CARETGDYSGSWYDYW	4-69	CQTWGTGIQVF
COV6111	This study	3-30	CARETGDYSGSWYDYW	4-69	CQTWGTGIQVF
CoV6114	This study	3-30	CARETGDYSGSWYDYW	4-69	CQTWATGTQVF
CoV6139	This study	3-30	CARETEDYTGSWYDYW	4-69	CQTWATGTQVF
CoV4803	This study	3-30	CARETGDYSGSWFDYW	4-69	CQTWGTGVQVF
CoV4842	This study	3-30	CAKETEDYSGSWFDYW	4-69	CQTWATGVQVF
CoV6725	This study	3-30	CARECDDHTSSWFDYW	4-69	CQTWGTGVQVF
CoV7699	This study	3-30	CARETIDSSGSWVDYW	4-69	CQTWATGIQVF
CoV43678	This study	3-30	CARETLDSSGSWIDYW	4-69	CQTWGTGIQVF
CoV59020	This study	3-30	CAKETEDYTGSWYDSW	4-69	CQTWATGTQVF
CoV59030	This study	3-30	CARETDDYTSSWFDYW	4-69	CQTWGTGLQVF
nCoV396	1	3-30	CARETGDYSSSWYDSW	4-69	CQTWGTGIQVF
Severe_P10_CTCACACTCAGCTTAG	2	3-33	CARETSDYTNSWFDYW	4-69	CQTWGARIQVF
Severe_P10_GTATTCTCACAGAGGT	2	3-33	CARETSDYTSSWFDHW	4-69	CQTWGAGKQVF
Severe_P10_TCGTACCGTACTTCTT	2	3-33	CAREVLDTSGSDFDFW	4-69	CQTWGAGVQIF
COVID_24_ACGCCGAAGAGTGAGA	3	3-33	CARECEDSSSSWFDFW	4-69	CQTWGTGIQVF
COVID_24_GCCAAATGTAGGCTGA	3	3-33	CARECDDSSSSWFDFW	4-69	CQTWGAGIQVF
R478910_353	4	3-33	CARETIDVTGSWVDYW	4-69	CQTWGTGIQVF
Gal-Covid19_Barts02_636-133-IGHA1	5	3-30	CARETHDYSSSWYDYW	na	na
Gal-Covid19_Barts02_2096-43-IGHA1	5	3-30	CARETDDYSSSWYDYW	na	na
Gal-Covid19_Barts02_2823-32-IGHA1	5	3-30	CARETHDYYSSWYDYW	na	na
Gal-Covid19_Barts02_4468-20-IGHA1	5	3-30	CARETLDYTSSWYDYW	na	na
Gal-Covid19_Barts02_4990-18-IGHG3	5	3-30	CARETEDYTSSWNDYW	na	na
Gal-Covid19_Barts02_5327-17-IGHG3	5	3-30	CARETIDYTGSWVDYW	na	na
Gal-Covid19_Barts02_7096-13-IGHA1	5	3-30	CARETIDYSSSWYDLW	na	na
Gal-Covid19_Barts02_7097-13-IGHG3	5	3-30	CARETEDYSSSWYDYW	na	na
Gal-Covid19_Barts02_8511-11-IGHG1	5	3-30	CARETLDSSSSWFDYW	na	na
Gal-Covid19_Barts02_8510-11-IGHA1	5	3-30	CARETLDYTSSWFDYW	na	na
Gal-Covid19_Barts02_10551-9-IGHG1	5	3-30	CARETDDYTSSWYDYW	na	na
Gal-Covid19_Barts02_19286-5-IGHA1	5	3-30	CARETHDYTSSWYDYW	na	na
Gal-Covid19_Barts02_23643-4-IGHG1	5	3-30	CARETHDYSSSWFDYW	na	na
Gal-Covid19_Barts02_41456-2-IGHA1	5	3-30	CARETHDYSSSWYDFW	na	na
Gal-Covid19_Barts02_41032-2-IGHA1	5	3-30	CARETHDYRSSWYDYW	na	na
Gal-Covid19_Barts02_41036-2-IGHA1	5	3-30	CARETLDYSSSWYDYW	na	na
Gal-Covid19_Barts02_40017-2-IGHA1	5	3-30	CVRETHDYSGSWYDHW	na	na
Gal-Covid19_Barts02_65682-1-IGHA1	5	3-33	CAKETDDYRNSWYDYW	na	na
Gal-Covid19_Barts02_65139-1-nan	5	3-30	CARETDDYTSSWNDYW	na	na
Gal-Covid19_Barts02_66065-1-IGHA1	5	3-30	CGRETLDYSSSWYDCW	na	na
Gal-Covid19_Barts09_27-2916-IGHA1	5	3-30	CARETDDYTSSWYDHW	na	na
Gal-Covid19_Barts09_29-2548-IGHA1	5	3-30	CARETDDHTSSWYDNW	na	na
Gal-Covid19_Barts09_51-1463-IGHA1	5	3-30	CARETDDDSSSWYDYW	na	na
Gal-Covid19_Barts09_128-678-IGHA1	5	3-30	CARETDDHTSSWYDYW	na	na
Gal-Covid19_Barts09_347-276-IGHA1	5	3-33	CAKETDDHTSSWYDYW	na	na
Gal-Covid19_Barts09_406-241-IGHA1	5	3-33	CARETDDYTASWYDYW	na	na
Gal-Covid19_Barts09_456-221-IGHA1	5	3-30	CARETDDHTSSWFDYW	na	na
Gal-Covid19_Barts09_510-201-IGHA1	5	3-30	CAKETDDHTSSWFDYW	na	na
Gal-Covid19_Barts09_768-146-IGHA1	5	3-30	CARETDDDSSSWYDHW	na	na
Gal-Covid19_Barts09_1121-104-IGHA1	5	3-30	CARETDDHTSSWYDHW	na	na
Gal-Covid19_Barts09_1405-87-IGHA1	5	3-30	CARETDDYTSSWFDYW	na	na
Gal-Covid19_Barts09_3366-40-IGHA1	5	3-33	CAKETDDHMSSWYDYW	na	na
Gal-Covid19_Barts09_34591-1-IGHA2	5	3-30	CARETDDHTSSWYFYW	na	na
Gal-Covid19_Barts09_33904-1-IGHA1	5	3-30	CARETDDHTSSWYYYW	na	na
Gal-Covid19_Barts11_3453-24-IGHG3	5	3-30	CARETPDASSSWFDYW	na	na
Gal-Covid19_Barts11_4012-21-IGHA1	5	3-30	CARETPDTSSSWFDYW	na	na
Gal-Covid19_Barts15_20542-6-IGHG1	5	3-30	CARETGDYTSSWFDYW	na	na
Kim-Covid19_F_11926-13-IGHA2-d14	6	3-30	CARENYDSSTSWFDPW	na	na
Kim-Covid19_G_14799-7-IGHG1-d9	6	3-30	CARETADPSSSWFDYW	na	na
Kim-Covid19_H_76541-5-IGHG3-d9-f1	6	3-30	CARETPDYTGSWFDFW	na	na
Kim-Covid19_N_22219-4-IGHM-d34-f1	6	3-30	CARENRDGYNSWFDPW	na	na
Kim-Covid19_P_7102-20-IGHG3-d16-f1	6	3-30	CARETPDYTSSWFDIW	na	na
Kim-Covid19_P_10716-13-IGHA1-d16-f1	6	3-30	CARETPDYSSSWYDIW	na	na
Kim-Covid19_P_17550-7-IGHA1-d16-f1	6	3-30	CARETPDYTSSWYDIW	na	na
Kim-Covid19_P_17571-7-IGHG1-d16-f1	6	3-30	CARETPDYSSSWFDIW	na	na
Nie-Covid19_7450_1220-29-IGHG1	7	3-30	CARETGDSASSWFEFW	na	na
Nie-Covid19_7450_1221-29-IGHG1	7	3-30	CARETGDHTASWFDSW	na	na
Nie-Covid19_7450_22731-4-IGHG1	7	3-30	CARETGDYDSSWFEYW	na	na
Nie-Covid19_7450_32115-2-IGHG1	7	3-30	CARETGDYTSSWFDFW	na	na
Nie-Covid19_7450_32217-2-IGHG1	7	3-30	CAKETDDYSASWFDYW	na	na
Nie-Covid19_7450_42051-1-IGHG1	7	3-30	CAKETDDYTSSWFDSW	na	na
Nie-Covid19_7450_41812-1-IGHG1	7	3-30	CARETEDSASSWFEFW	na	na
Nie-Covid19_7450_41858-1-IGHG1	7	3-30	CARETGDYTSSWFDSW	na	na
Nie-Covid19_7450_41848-1-IGHG1	7	3-30	CARETGDYTSSWFDYW	na	na
Nie-Covid19_7450_41850-1-IGHG1	7	3-30	CARETSDYTSSWFDYW	na	na
Covid19_PZH_233060	8	3-30	CARETEDYTGSWVDYW	na	na
Covid19_PZH_232829	8	3-30	CARETEDYTGSWIDYW	na	na
Covid19_PZH_235520	8	3-30	CARETDDYTGSWVDYW	na	na
Covid19_PZH_235460	8	3-30	CARETEDYSGSWVDYW	na	na
Covid19_PZH_234454	8	3-30	CARETEDYTSSWFDYW	na	na
Covid19_PZH_235305	8	3-30	CARETEDYTGSWVDFW	na	na
Covid19_PZH_236496	8	3-30	CARETEDYTGSWVDSW	na	na
Covid19_PZH_235587	8	3-30	CARETEDYSGSWVDFW	na	na
Covid19_PZH_239306	8	3-30	CARETEDYVGSWIDYW	na	na
Covid19_PZH_237273	8	3-30	CARETEDYSGSWVDHW	na	na
Covid19_PZH_245010	8	3-30	CARETEDYSGSWVDSW	na	na
Covid19_PZH_246150	8	3-30	CARETEDSSGSWVDYW	na	na
Covid19_WLF_377957	8	3-30	CARETPDYSGSWVDYW	na	na
Covid19_WLF_394636	8	3-30	CARETPDYGGSWIDYW	na	na
Covid19_WLF_379656	8	3-30	CARETPDYGASWVDYW	na	na
Covid19_WLF_395640	8	3-30	CARETPDYGGSWVDHW	na	na
Covid19_WLF_414889	8	3-30	CARETPDYGGSWVDYW	na	na
Covid19_ZLY_463449	8	3-30	CARETEDYTSSWFDSW	na	na
na: not applicable
Publication:
1) Kang S et al., 2021
2) Zhang et al., 2020
3) Stephenson et al., 2021
4) Dugan et al., 2021
5) Galson et al. 2020
6) Kim et al., 2021
7) Nielsen et al., 2020
8) Niu et al., 2020
