# Supplementary material for: Clonal landscape of autoantibody-secreting plasmablasts in COVID-19 patients
Source: Life Sci Alliance. 2024 Sep 17;7(12):e202402774. doi: 10.26508/lsa.202402774 (PMC11408605; doi:10.26508/lsa.202402774)
Supplement: Supplementary file 28 [file LSA-2024-02774_SdataF4.1.xlsx]

## Sheet: Fig4B
PA-N-CoV1804	Rest
7.095	10.727
7.432	10.727
4.054	10.727
7.432	6.186
7.095	6.186
10.135	10.727
12.5	7.216
10.135	10.922
10.135	10.922
9.122	10.922
10.135	10.239
10.135	0
10.135	0
13.851	0
10.135	6.441
8.784	9.153
10.135	0
11.149	8.108
10.135	9.396
13.851	11.486
9.459	9.396
10.135	0.338
9.459	0
10.135	5.119
10.135	6.143
6.081	4.054
10.135	3.729
10.135	8.754
9.797	6.081
10.135	9.06
10.135	2.381
10.135	9.396
10.135	9.06
7.77	5.763
10.135	2.013
11.486	0
10.135	0
10.135	9.153
10.135	9.06
7.432	3.051
10.135	9.396
10.135	9.153
10.135	7.458
10.135	4.73
11.824	7.85
10.135	2.349
11.149	9.396
10.135	0
10.135	11.186
10.135	3.367
12.838	13.176
13.851	8.136
10.135	7.143
10.135	4.392
9.122	9.153
10.135	10.738
10.135	9.153
10.135	7.095
10.135	7.667
15.203	5.155
10.135	9.06
10.135	9.459
8.446	9.153
8.784	8.725
10.135	6.143
10.135	9.396
10.135	3.39
10.135	5.763
10.135	5.782
7.77	9.153
11.824	9.396
12.838	2.041
11.149	6.081
9.459	8.725
9.122	15.068
9.122	0.671
9.797	9.153
7.77	5.102
10.811	3.01
9.122	3.378
13.993	0.333
9.122	8.844
12.5	4.746
12.5	0
7.77	9.153
10.473	8.754
7.77	9.153
7.77	7.718
12.5	9.153
10.811	7.586
12.5	8.219
7.77	7.407
10.811	9.396
12.5	3.378
12.5	2.703
8.784	9.06
12.5	5.461
12.5	9.153
12.838	9.732
7.77	8.754
12.5	9.153
12.5	0
12.5	6.463
12.5	5.351
12.162	1.689
12.5	9.396
12.5	14.047
12.5	7.823
11.824	9.153
12.5	9.153
12.5	8.108
12.5	9.396
12.162	6.081
12.5	2.73
7.095	0.338
12.838	0
10.135	9.153
10.811	4.795
10.473	11.186
10.811	9.153
10.811	9.524
9.797	4.746
12.5	4.682
12.5	9.06
12.5	7.797
10.811	3.39
12.5	10.135
12.5	1.351
12.5	0
11.149	8.754
12.838	4.152
12.5	1.695
12.5	0
7.77	0
12.838	4.348
12.5	12.162
12.838	5.802
12.5	3.02
12.5	2.013
12.5	9.153
12.5	10.067
7.77	0
12.5	9.153
12.5	0
12.5	9.153
12.5	5.405
12.5	7.458
12.5	0
7.77	11.525
12.5	13.072
8.108	0
8.784	9.153
8.446	5.155
9.459	6.143
8.784	5.802
6.757	7.432
12.5	7.266
7.77	10.101
7.77	2.712
11.824	4.73
10.811	3.041
12.5	10.738
12.5	9.864
12.5	5.442
7.77	0
7.095	5.085
8.108	10.738
12.5	4.407
8.784	5.743
13.176	10.596
12.5	9.122
7.77	9.396
7.77	5.763
12.838	0
9.797	1.347
9.122	8.725
12.5	6.143
12.5	7.586
12.5	5.068
10.811	3.679
11.149	5.085
8.108	2.703
12.5	7.877
12.838	6.485
12.5	9.396
12.5	5.461
12.5	12.153
10.811	4.348
12.5	7.931
12.5	8.108
10.811	15.101
12.5	6.441
12.5	9.732
13.514	6.143
12.838	9.153
10.135	3.051
11.149	6.143
12.838	9.153
12.5	0
12.5	14.966
12.5	3.401
10.473	10.738
10.135	5.461
11.486	5.763
12.5	3.051
12.5	7.192
5.743	0
8.108	5.405
10.811	9.153
8.446	3.401
	0
	9.396
	6.419
	9.396
	9.732
	9.396
	10.884
	2.676
	6.143
	4.407
	5.351
	0
	12.162
	0
	0
	0
	0.339
	0
	0
	0
	8.446
	0
	0
	0.338
	0
	0
	0
	0
	0
	11.486
	2.961
	13.468
	0
	0
	7.56
	11.864
	0
	7.56
	13.468
	9.732
	8.904
	0
	7.797
	0
	0
	0
	0
	6.441
	0
	0
	0
	2.712
	0
	0
	5.575
	7.458
	0
	0.338
	0
	0.34
	2.712
	10.135
	0
	0
	0
	0
	0
	0
	0
	0
	0
	2.676
	0.339
	0.676
	0
	0.336
	0
	6.228
	10.239
	0
	0
	6.441
	0
	1.695
	0.676
	0
	3.691
	6.441
	6.441
	0
	6.441
	9.215
	3.691
	8.163
	5.763
	3.691
	7.192
	3.691
	8.97
	6.081
	9.215
	14.237
	3.691
	6.441
	6.441
	0
	0
	0
	5.667
	7.509
	3.691
	0
	3.691
	3.691
	0
	0
	3.691
	0
	9.215
	8.108
	0
	5.119
	7.692
	8.97
	8.97
	2.73
	8.97
	9.153
	3.716
	7.143
	7.877
	3.691
	0
	3.741
	6.441
	4.698
	0
	5.763
	0
	10.239
	3.691
	7.266
	0
	0
	3.716
	0
	8.97
	0
	3.691
	0
	0
	0
	2.357
	6.441
	0
	6.441
	0
	6.954
	5.461
	0
	0
	5.98
	9.184
	0
	2.397
	0
	9.556
	5.119
	3.691
	8.874
	5.782
	3.691
	7.143
	6.441
	8.97
	0
	3.691
	6.441
	3.691
	7.143
	17.065
	5.763
	0.676
	3.691
	0
	6.441
	0
	0
	0
	0
	5.517
	3.691
	3.716
	0
	9.153
	3.691
	6.803
	9.215
	3.716
	9.215
	5.498
	0
	0
	4.054
	3.691
	0
	0
	0
	3.716
	0
	0
	3.691
	6.441
	6.441
	4.054
	0
	0
	9.864
	0
	9.797
	6.441
	6.803
	6.081
	6.441
	6.441
	0
	0
	3.322
	0
	3.716
	3.691
	6.02
	0.673
	0
	6.441
	0
	7.023
	6.441
	14.726
	6.441
	0
	6.441
	0
	9.556
	8.97
	0
	0
	6.441
	0
	0
	6.419
	3.691
	0
	0
	6.441
	6.441
	8.97
	0
	0
	0
	9.459
	0
	0
	0
	3.691
	6.272
	7.483
	0
	3.716
	3.716
	1.695
	3.691
	0
	4.027
	0
	0
	3.691
	0
	3.691
	6.355
	0
	0
	0
	0
	0
	0
	0
	0
	6.441
	2.365
	3.691
	5.763
	8.108
	6.441
	0
	6.441
	3.691
	0
	3.716
	11.525
	0.338
	8.136
	10.884
	15.068
	6.441
	0
	0
	0
	3.691
	3.691
	6.441
	9.556
	3.691
	6.441
	7.143
	5.068
	8.532
	0
	3.691
	6.441
	6.291
	0
	8.97
	0
	3.729
	6.441
	9.556
	8.503
	5.424
	2.397
	0
	3
	0
	8.814
	6.441
	0
	6.441
	0
	0
	7.167
	5.351
	0
	0
	3.716
	0
	4.082
	0
	1.695
	6.757
	0
	1.695
	0
	9.091
	6.102
	0
	6.441
	7.432
	3.691
	6.441
	5.226
	3.716
	0
	0
	3.691
	0
	3.691
	0
	0
	6.441
	0
	5.119
	7.612
	3.691
	3.691
	6.441
	0
	6.441
	3.691
	0
	3.691
	0
	3.691
	0
	11.945
	7.143
	19.595
	6.441
	0
	4.068
	5.862
	3.691
	0
	6.485
	3.061
	9.215
	4.096
	0
	6.441
	3.716
	6.316
	6.441
	6.441
	3.691
	0
	15.203
	0
	10.922
	0
	9.556
	0
	6.803
	6.485
	1.742
	0
	6.441
	0
	3.691
	8.97
	8.97
	6.441
	0
	4.437
	5.119
	6.441
	5.068
	0
	0
	12.585
	6.441
	5.686
	6.441
	0
	6.143
	0
	7.358
	6.441
	0
	0.338
	0
	6.441
	3.691
	0
	9.122
	0
	17.23
	0
	0
	7.432
	5.862
	1.014
	0.683
	0
	0
	9.898
	3.716
	0
	6.441
	6.441
	1.667
	2.397
	6.441
	0
	8.97
	0
	9.556
	6.441
	0
	6.441
	8.97
	0
	9.589
	4.068
	0
	10.58
	0
	5.763
	3.716
	6.102
	0
	3.691
	0.338
	0.676
	2.694
	0
	3.716
	6.441
	0
	0
	9.215
	10.884
	5.017
	3.051
	0
	0
	6.441
	3.691
	0
	0
	0
	6.376
	0
	5.517
	0
	3.716
	6.441
	6.441
	8.97
	6.419
	3.691
	6.441
	0
	10.58
	0
	9.153
	0
	0
	6.507
	17.065
	3.691
	0
	3.691
	3.691
	0
	6.441
	0
	7.509
	3.691
	0
	3.691
	5.98
	0
	4.082
	0
	8.97
	4.319
	3.691
	3.691
	6.441
	0
	8.97
	0
	8.97
	3.691
	2.381
	0
	3.691
	8.97
	6.441
	8.446
	8.97
	4.068
	1.356
	0
	3.691
	0
	0
	5.98
	0
	4.918
	6.441
	13.176
	0
	6.441
	3.716
	3.716
	3.691
	9.556
	7.718
	0
	0
	0
	6.441
	0.336
	6.441
	9.797
	3.716
	0
	0
	3.691
	0
	0
	2.381
	0
	0
	0
	6.441
	0
	0.337
	3.691
	9.556
	3.716
	4.082
	0
	6.441
	3.691
	0
	3.716
	5.424
	8.219
	0
	0
	0
	6.441
	6.441
	7.483
	0
	3.691
	0
	4.651
	9.831
	0
	0
	0
	3.667
	5.424
	4.11
	0
	2.676
	3.344
	3.716
	0
	6.757
	9.699
	5.743
	0
	4.795
	1.678
	5.387
	0
	5.743
	5.743
	5.405
	6.485
	6.081
	7.534
	1.678
	5.479
	0
	2.373
	0
	5.724
	0
	11.333
	1.014
	1.007
	0
	0
	0
	5.085
	0
	0
	0
	9.03
	4.698
	6.164
	0
	0
	4.651
	8.389
	11.785
	6.441
	0
	8.027
	0
	3.767
	5.351
	0
	3.679
	0
	8.108
	0
	4.437
	0
	10.274
	0
	8.562
	6.081
	7.143
	0
	0
	5.743
	0
	0
	6.419
	0
	0
	9.864
	0
	0
	0
	8.027
	0
	8.219
	9.122
	0
	6.689
	8.027
	7.432
	9.03
	0
	0.664
	8.191
	9.459
	0
	0
	0
	0
	11.037
	0
	0
	8.935
	2.062
	5.479
	5.743
	2.341
	0
	0
	0
	6.355
	7.095
	0
	10.368
	0
	9.03
	3.041
	5.479
	0
	0
	4.746
	8.027
	5.743
	4.746
	10.169
	8.027
	6.164
	4.054
	9.622
	0
	0
	0
	0
	11.149
	0
	7.85
	0
	0
	3.425
	4.698
	6.376
	0
	0
	5.479
	5.517
	3.333
	0
	3.39
	7.167
	0
	2.373
	8.027
	9.03
	6.102
	5.743
	7.931
	0
	9.153
	5.743
	0
	4.11
	4.054
	0
	0.344
	0
	5.479
	5.479
	5.782
	0
	0
	5.743
	9.699
	9.03
	9.122
	7.285
	5.743
	8.027
	0
	3.767
	0
	4.983
	12.292
	0
	6.557
	8.027
	0
	5.822
	5.424
	3.39
	0
	8.361
	6.507
	0
	5.822
	0
	0
	0
	7.358
	5.068
	6.689
	0
	0.342
	6.803
	0
	0
	9.03
	0
	8.027
	10.033
	0.34
	7.432
	4.762
	0
	0
	6.419
	3.401
	6.689
	9.247
	6.164
	5.743
	10.381
	5.763
	5.405
	5.686
	0
	6.164
	0
	4.407
	3.39
	0
	4.682
	12.5
	4.068
	8.027
	6.419
	8.108
	0
	5.743
	0
	0
	8.904
	10.135
	5.479
	0
	0
	11.149
	3.041
	0
	3.041
	4.054
	7.77
	3.041
	9.215
	2.365
	10.473
	8.475
	2.365
	9.459
	3.041
	0
	4.054
	2.365
	4.082
	7.285
	11.149
	10.169
	3.39
	4.762
	7.77
	8.247
	7.85
	2.98
	9.898
	4.082
	3.041
	12.542
	3.041
	7.77
	7.383
	11.864
	3.041
	4.698
	11.186
	11.525
	11.186
	12.203
	3.041
	6.92
	11.864
	10.169
	10.847
	6.78
	5.782
	3.041
	7.77
	2.365
	15.808
	8.935
	8.591
	0
	11.864
	7.77
	3.041
	2.365
	5.902
	8.475
	4.348
	3.041
	2.365
	7.77
	2.365
	4.068
	4.082
	3.041
	4.778
	5.085
	2.365
	3.041
	3.041
	8.814
	8.503
	0
	11.525
	3.041
	6.143
	10.169
	7.167
	4.082
	4.082
	0
	7.77
	2.365
	3.041
	3.041
	3.041
	3.041
	7.143
	12.203
	14.189
	2.365
	7.095
	4.082
	3.041
	0
	9.215
	7.77
	6.92
	11.644
	13.559
	3.041
	6.803
	4.082
	3.03
	3.041
	3.041
	2.365
	3.041
	7.77
	6.92
	7.77
	7.77
	10.169
	0
	6.419
	7.77
	6.803
	3.041
	2.365
	3.041
	8.108
	2.365
	7.77
	3.041
	5.068
	13.423
	4.422
	3.041
	7.119
	3.041
	12.881
	2.365
	0
	8.503
	7.119
	3.051
	8.163
	2.365
	3.041
	11.864
	9.396
	3.041
	3.041
	3.041
	3.041
	5.068
	8.136
	7.718
	7.77
	7.095
	3.041
	3.041
	4.082
	10.204
	6.485
	7.77
	2.365
	3.041
	3.041
	0
	3.041
	10.473
	6.92
	10.544
	6.441
	3.425
	0
	3.01
	3.041
	5.405
	10.169
	0
	10.847
	0
	0.68
	7.77
	4.082
	7.77
	12.027
	4.082
	5.498
	6.081
	11.864
	6.757
	3.041
	1.007
	11.186
	10.438
	0
	2.365
	6.419
	7.77
	12.027
	9.122
	7.77
	0
	4.082
	8.475
	3.041
	3.041
	7.797
	8.97
	2.365
	10.135
	3.041
	3.041
	6.78
	8.108
	15.808
	6.78
	3.041
	12.203
	3.041
	4.082
	1.024
	10.169
	3.072
	11.921
	4.082
	8.446
	4.082
	0
	7.85
	7.143
	2.365
	2.365
	3.041
	3.041
	8.475
	2.365
	11.458
	11.301
	7.77
	4.082
	0
	7.458
	7.458
	4.467
	11.824
	4.082
	7.77
	2.365
	7.095
	3.041
	0
	2.365
	3.041
	3.041
	3.041
	3.041
	11.525
	0
	5.556
	1.678
	7.119
	0
	8.475
	7.458
	0
	8.725
	4.73
	2.365
	7.77
	0
	3.041
	7.095
	9.797
	10.847
	3.041
	10.169
	7.458
	4.082
	10.169
	7.77
	4.138
	9.622
	8.532
	4.828
	4.762
	8.814
	3.041
	6.711
	3.041
	0
	8.191
	10.438
	0
	7.77
	3.413
	7.458
	10.774
	3.041
	3.041
	8.475
	2.365
	6.081
	5.842
	8.475
	8.475
	2.365
	7.904
	2.365
	8.475
	7.718
	3.041
	8.136
	8.475
	6.92
	2.341
	13.559
	5.068
	5.085
	6.02
	3.041
	7.119
	4.762
	11.525
	0
	10.033
	6.711
	7.333
	11.186
	7.77
	4.082
	3.041
	2.365
	3.041
	3.041
	7.119
	3.041
	7.77
	0
	8.904
	7.458
	9.622
	8.475
	3.041
	3.041
	5.461
	8.784
	10.811
	0
	4.778
	7.77
	15.464
	3.041
	6.081
	7.509
	4.054
	5.743
	14.879
	0
	4.054
	5.802
	0
	11.864
	18.305
	0
	8.532
	5.034
	6.122
	0
	0.338
	0
	0
	0
	1.706
	8.602
	2
	4.054
	5.137
	8.191
	6.757
	1.375
	9.831
	6.04
	6.757
	1.706
	2.333
	11.706
	0
	0
	10.175
	0
	0
	18.43
	13.333
	11.589
	3.729
	0
	0
	0
	8.446
	1.701
	0
	5.479
	0
	0
	7.85
	12.162
	0
	0
	7.432
	0
	12.5
	0
	0
	13.311
	6.081
	2.041
	7.483
	0
	0
	4.027
	0
	0
	7.718
	0
	7.509
	5.068
	0
	7.77
	20.333
	0
	0
	10.473
	0
	0
	18.323
	0
	0
	0
	0
	18.243
	0
	3.806
	13.684
	0
	5.333
	18.089
	13.333
	0
	0
	4.054
	13.333
	8.532
	0
	3.974
	0
	0.673
	0
	5.155
	0
	4.422
	0
	0
	7.483
	13.22
	0
	6.803
	8.784
	14.865
	0
	12.759
	0
	0
	0
	2.667
	0
	0
	0
	5.068
	10.653
	2.74
	0
	5.068
	7.667
	0
	11.864
	0
	0
	0
	10.616
	7.167
	0
	0.338
	0
	4.452
	0
	0
	7.85
	3.729
	4.054
	7.216
	7.167
	4.054
	0.338
	7.483
	20.333
	14.286
	1.333
	0
	12.131
	0
	7.823
	7
	0
	10.847
	0
	0.341
	1.706
	0
	13.333
	6.944
	7.509
	7
	0.34
	13.333
	0
	1.695
	0
	0
	0
	11.525
	0
	14.145
	3.39
	0
	7.483
	4.054
	0
	0.34
	0
	5.743
	0
	6.081
	0
	2.027
	14.43
	0
	4.392
	18.089
	7.667
	9.459
	0
	6.78
	0
	4.054
	0
	0
	5.743
	0
	0
	0
	0
	15.172
	0.338
	2.73
	0
	0
	0
	0
	0
	8.562
	7.797
	14.583
	0
	12.245
	0
	6.081
	6.081
	0.34
	10.884
	0
	3.741
	0
	0
	0
	10.239
	5.068
	0
	6.711
	2.389
	0
	0
	0
	10.368
	0
	10
	7.667
	0
	10.616
	0
	0
	2.667
	5.119
	7.797
	0
	5.763
	8.532
	0
	0
	0
	0
	4.762
	0
	0
	1.706
	11.589
	0
	0
	18.243
	0
	2.703
	6.102
	10.58
	2.676
	1.333
	4.636
	13.333
	12.153
	0
	6.441
	0
	3.401
	3.425
	19.205
	5.743
	10.847
	0
	5.479
	6.419
	0
	9.459
	4.73
	0
	3.425
	6.143
	7.509
	0
	13.77
	14.007
	0
	3.051
	7.483
	11.525
	11.525
	0
	0
	9.764
	0
	0
	4.096
	8.191
	7.509
	2.341
	6.376
	6.419
	4.348
	13.311
	13.333
	9.864
	0
	4.407
	0
	5.424
	0
	0.341
	0
	0
	0
	2
	0
	0
	3.378
	8.191
	6.419
	3.344
	3.344
	0
	8.418
	3.344
	3.344
	3.344
	3.344
	3.344
	3.344
	9.797
	11.149
	3.344
	5.519
	8.389
	0.34
	3.344
	6.552
	0
	3.344
	3.691
	3.344
	3.344
	3.344
	3.051
	4.422
	0
	3.344
	12.838
	13.946
	10.239
	3.344
	6.552
	0
	3.704
	7.119
	0
	7.047
	3.344
	7.958
	6.463
	5.556
	3.344
	8.503
	6.552
	3.378
	3.344
	0
	0
	8.108
	8.108
	3.344
	3.767
	0
	9.492
	9.215
	0
	3.344
	3.344
	3.344
	3.344
	3.344
	9.03
	3.344
	6.597
	3.344
	3.344
	0
	0
	3.344
	3.344
	4.054
	10.105
	8.475
	6.552
	3.344
	5.208
	10.239
	3.344
	3.716
	6.552
	3.344
	3.344
	3.344
	18.621
	3.344
	3.344
	13.514
	5.208
	6.441
	8.503
	3.344
	0
	6.552
	4.082
	3.344
	3.344
	2.703
	3.716
	8.844
	5.208
	0
	3.344
	5.743
	11.186
	10.239
	3.344
	6.552
	10.135
	3.344
	3.344
	3.344
	3.344
	0
	7.407
	14.286
	8.446
	3.344
	9.898
	4.73
	1.361
	8.389
	0
	8.874
	9.898
	6.552
	3.344
	3.344
	3.344
	3.344
	5.102
	5.461
	4.437
	3.344
	3.344
	3.344
	11.224
	9.215
	8.389
	5.903
	4.746
	3.344
	5.556
	13.605
	3.344
	7.358
	3.344
	3.344
	3.344
	6.463
	5.034
	4.407
	5.763
	0
	9.365
	6.734
	3.716
	3.344
	7.718
	11.644
	6.552
	0
	12.925
	8.389
	3.344
	3.344
	3.344
	9.524
	6.376
	6.557
	15.932
	8.389
	6.463
	8.219
	3.344
	0
	13.898
	6.122
	3.344
	3.344
	3.344
	3.39
	3.344
	7.119
	8.276
	6.552
	8.621
	3.344
	3.344
	6.463
	12.162
	6.711
	5.208
	0
	3.344
	3.344
	5.208
	3.344
	3.344
	0
	0
	0
	0
	4.861
	3.344
	0
	9.091
	3.344
	3.344
	0
	3.344
	3.344
	3.344
	10.309
	4.054
	0
	3.754
	9.184
	10.135
	6.122
	3.344
	3.344
	5.208
	2.667
	3.344
	3.344
	6.552
	3.344
	9.428
	12.287
	3.344
	0
	3.344
	0
	3.344
	5.208
	3.344
	3.344
	6.081
	3.344
	8.446
	1.351
	6.552
	6.419
	3.344
	3.344
	3.704
	7.432
	7.095
	3.344
	11.706
	8.108
	0
	3.344
	3.344
[truncated: 18,625 more rows]
[truncated: 1 more columns]
