# Supplementary material for: Clonal landscape of autoantibody-secreting plasmablasts in COVID-19 patients
Source: Life Sci Alliance. 2024 Sep 17;7(12):e202402774. doi: 10.26508/lsa.202402774 (PMC11408605; doi:10.26508/lsa.202402774)
Supplement: Supplementary file 29 [file LSA-2024-02774_SdataF4.2.xlsx]

## Sheet: Fig4C
Ig Class	Seq no.
IgD/M	0
IgG1	66
IgG3	137
IgA1	5
Others	2
Total	210
