# Supplementary material for: Clonal landscape of autoantibody-secreting plasmablasts in COVID-19 patients
Source: Life Sci Alliance. 2024 Sep 17;7(12):e202402774. doi: 10.26508/lsa.202402774 (PMC11408605; doi:10.26508/lsa.202402774)
Supplement: Supplementary file 30 [file LSA-2024-02774_SdataF4.3.xlsx]

## Sheet: Fig4E
SARS-CoV-2 N
Conc. (mcg/ml)	CoV602	CoV1804	Negative control
10	1.942	1.887	0.156
3.33333	1.911	1.904	0.104
1.11111	1.926	1.919	0.093
0.37037	1.927	1.991	0.087
0.123457	1.834	1.839	0.09
0.0411523	1.711	1.433	0.09
0.0137174	1.36	0.874	0.097
0.00457247	0.965	0.473	0.101
229E N
Conc. (mcg/ml)	CoV602	CoV1804	Negative control
10	1.618	0.184	0.092
3.33333	1.596	0.1	0.067
1.11111	1.494	0.074	0.09
0.37037	1.427	0.063	0.058
0.123457	1.448	0.121	0.066
0.0411523	1.435	0.055	0.077
0.0137174	1.183	0.054	0.065
0.00457247	0.669	0.053	0.053
NL63 N
Conc. (mcg/ml)	CoV602	CoV1804	Negative control
10	0.924	0.111	0.085
3.33333	0.826	0.092	0.085
1.11111	0.832	0.09	0.088
0.37037	0.887	0.086	0.089
0.123457	0.8783	0.089	0.096
0.0411523	0.652	0.091	0.097
0.0137174	0.337	0.1	0.099
0.00457247	0.209	0.114	0.099
OC43 N
Conc. (mcg/ml)	CoV602	CoV1804	Negative control
10	0.071	0.198	0.104
3.33333	0.064	0.115	0.072
1.11111	0.057	0.077	0.154
0.37037	0.057	0.065	0.148
0.123457	0.088	0.061	0.062
0.0411523	0.077	0.145	0.066
0.0137174	0.078	0.059	0.061
0.00457247	0.086	0.054	0.055
HKU1
Conc. (mcg/ml)	CoV602	CoV1804	Negative control
10	0.089	0.09	0.079
3.33333	0.089	0.085	0.077
1.11111	0.081	0.09	0.088
0.37037	0.101	0.088	0.094
0.123457	0.093	0.092	0.098
0.0411523	0.094	0.101	0.093
0.0137174	0.094	0.143	0.101
0.00457247	0.097	0.112	0.104
