# Supplementary material for: Clonal landscape of autoantibody-secreting plasmablasts in COVID-19 patients
Source: Life Sci Alliance. 2024 Sep 17;7(12):e202402774. doi: 10.26508/lsa.202402774 (PMC11408605; doi:10.26508/lsa.202402774)
Supplement: Supplementary file 31 [file LSA-2024-02774_SdataF4.4.xlsx]

## Sheet: Sheet1
Niu et al., 2021	Galson et al., 2020	Kim et al., 2021	Nielsen et al, 2020
17.347	3.061	3.061	12.245
16.327	0	3.061	7.143
17.347	0	16.327	14.286
20.408	8.163	16.327	9.184
15.306	0	19.388	7.143
15.306	4.082	1.02	0
17.347	3.061	10.204	0
17.347	4.082	9.184	0
17.347	1.02	6.122	0
17.347	0	12.245	0
19.388	0	7.143
16.327	0	14.286
17.347	4.082	1.02
16.327	0	8.163
21.429	1.02
15.306	5.102
16.327	0
15.306	1.02
11.224	3.061
17.347	0
17.347	0
17.347	1.02
14.286	5.102
14.286	0
14.286	4.082
13.265	0
12.245	3.061
15.306	6.122
14.286	12.245
18.367	12.245
14.286	12.245
17.347	6.122
16.327	12.245
14.286	10.204
15.306	8.163
17.347	7.143
15.306	0
17.347	0
18.367	6.122
17.347	0
18.367	0
20.408	11.224
16.327	7.143
15.306	6.122
14.286	13.265
15.306	13.265
22.449	11.224
16.327	12.245
18.367	5.102
25.243	2.041
18.367	4.082
20.408	5.102
18.367	1.02
16.327
19.388
16.327
17.347
15.306
17.347
18.367
14.286
19.388
20.408
16.327
16.327
11.224
11.224
10.204
12.245
11.224
12.245
14.286
21.429
16.327
16.327
15.306
17.347
16.47	4.447	9.111	5	Mean
