# Supplementary material for: Clonal landscape of autoantibody-secreting plasmablasts in COVID-19 patients
Source: Life Sci Alliance. 2024 Sep 17;7(12):e202402774. doi: 10.26508/lsa.202402774 (PMC11408605; doi:10.26508/lsa.202402774)
Supplement: Supplementary file 32 [file LSA-2024-02774_SdataF5.1.xlsx]

## Sheet: Fig5A
N			CL
SM+	SM-		SM+	SM-
-1.86	0.84		0.52	0.52
-2.02	0.84		0.36	0.68
-1.39	0.0458		0.04575	1
-1.86	-0.79		0.36	1
-1.54	-1.07		1	1
-0.91	0.68		1	1
-1.86	-0.75		0.2	0.36
