# Supplementary material for: Clonal landscape of autoantibody-secreting plasmablasts in COVID-19 patients
Source: Life Sci Alliance. 2024 Sep 17;7(12):e202402774. doi: 10.26508/lsa.202402774 (PMC11408605; doi:10.26508/lsa.202402774)
Supplement: Supplementary file 33 [file LSA-2024-02774_SdataF5.2.zip]

Archive with 6 entries (6 files):
- SourceDataForFigure5B/CoV1804.png
- SourceDataForFigure5B/CoV1804GL.png
- SourceDataForFigure5B/CoV4803GL.png
- SourceDataForFigure5B/CoV59020GL.png
- SourceDataForFigure5B/CoV6100GL.png
- SourceDataForFigure5B/Negative_control.png
