# Supplementary material for: Clonal landscape of autoantibody-secreting plasmablasts in COVID-19 patients
Source: Life Sci Alliance. 2024 Sep 17;7(12):e202402774. doi: 10.26508/lsa.202402774 (PMC11408605; doi:10.26508/lsa.202402774)
Supplement: Supplementary file 34 [file LSA-2024-02774_SdataF6.1.xlsx]

## Sheet: Fig5A
Sequence ID	Sequence (AA)	Antibody clone ID
SG_CO_OK_00018_dandelion_AAGGTTCTCTCCAGGG_contig_2	QVQLVESGGGVVQPGRSLRLSCVASGFSFSSRAMHWVRQAPGKGLEWVAIIAYNGNNKYADSVKGRFTISRDNSKSTLYLQMNSLTSDDTAVYYCARECDDFNHSWFDYWGQGTLVTVSS	CoV1804
SG_CO_OK_00018_dandelion_AATCGGTTCTTGTATC_contig_2	QVQLVESGGGVVQPGRSLRLSCAASGFRFDTRAMHWVRQAPGKGLEWVAIIAYDGNTKHADSVKGRFTISRDNSKSTLYLQMNSLTSGDTAVYYCARECDDYQSSWFDFWGRGTLVTVSS
SG_CO_OK_00018_dandelion_AGGGAGTGTATATCCG_contig_1	QVQLVESGGGAVQPGRSLRVSCVASGFTFSDYAFHWVRQAPGKGLDWVAIISYAGNTKYADSVKGRFVVSRDSSKHMVYLQMNSLRPDDTGIYYCARETLDPGSSWFSHWGQGTLVTVSS	CoV1827
SG_CO_OK_00018_dandelion_ACGCCGAGTGAAATCA_contig_2	QVQLVESGGGVVQPGRSLRLSCAASGFTFSDYAFHWVRQAPGKGLEWVAIISYNGNNRYTDSVKGRFTISRDNSMSTLFLQVNSLGPEDTAVYYCARECDDYRSSWFDYWGQGTLVTVSS
SG_CO_OK_00018_dandelion_ATAACGCAGCACAGGT_contig_2	QVQLVESGGGVVQPGGSLRLSCAASGFTFSDFAFHWVRQAPGKGLEWVAIISYNGTNKYRDSLKGRFTISRDNTRNSLYLQMNSLGPEDTAVYYCARECDDYRSSWFDYWGQGTLVIVSS
SG_CO_OK_00018_dandelion_ATCTACTGTTCAACCA_contig_2	QVQLVESGGGVVQPGGSLRLSCAASGFTFNRFALHWVRQAPGKGLEWVAIISHDGNTRYGDSVKGRFAVSRDNSKNTLYVEMNSLRTDDTAVYYCARETPDPGSSWYSHWGQGTLVTVSS
SG_CO_OK_00018_dandelion_CATCAGACAGATCGGA_contig_2	QVHLVESGGGVVQPGKSLRLSCAASGFTFSNFAMHWVRQAPGKGLEWVAIISHDGNTKYEDSVNGRFAVSRDNSKNTLYLQMNSLRRDDTAVYYCARETPDPGSSWYSHWGQGTLVTVSS
SG_CO_OK_00018_dandelion_CATCCACCATTGGGCC_contig_2	QVQLVESGGGVVQPGTSLRLSCAASGFIFRSRAMHWVRQAPGRGLEWVAIIAYNGNNKYADSVKGRFTISRDNSKSTLYLQMNSLRSNDTALYYCARECDDYNSSWFDFWGQGTLVTVSS
SG_CO_OK_00018_dandelion_CCGTACTGTCATACTG_contig_2	QVQLVESGGGVVQPGKSLRLSCAASGFRFGNFAMHWVRQAAGKGLEWVAIISYNGNNLYMDSVKGRFTISRDNSKNTVYLQMNSLRVEDTAVYYCARECDDYKHSWFDYWGQGTPVTVSS
SG_CO_OK_00018_dandelion_CGAGAAGGTGAGTATA_contig_2	QVQLVESGGGVVQPGRSLRLSCAASGFTFSDYAFHWVRQAPGKGLEWVAIISYNGNNKYTDSVKGRFTISRDNSRNKLYLQMNSLGAEDTAVYYCARECDDYRSSWFDYWGQGTLVTVSS
SG_CO_OK_00018_dandelion_CGAGCACAGTATCTCG_contig_1	QVQLVESGGGAVQPGRSLRLSCVASGFSFSSRAMHWVRQAPGKGLEWVAIIAYNGNNKYADSVKGRFTISRDNSKSTLYLQMNSLTSDDTAVYYCARECDDFNHSWFDYWGQGTLVTVSS
SG_CO_OK_00018_dandelion_CGATGTAGTCCTCCAT_contig_2	QVQLVESGGGVVQPGRSLRLSCAASGFSFSSRAMHWVRQAPGKGLEWVAIIAYNGNNKHADSVKGRFTISRDNSKSTLYLQMNSLTSDDTAVYYCARECDDYNSSWFDFWGQGTLVTVSS
SG_CO_OK_00018_dandelion_CTGTTTATCTACGAGT_contig_2	QVQLVESGGGVVQPGRSLRLSCAASGFTFSNFALHWVRQAPGKGLEWVAIISHDGNTRYEDSVNGRFAVSRDNSKNTLYLQMNSLRSEDTAVYYCARETPDPGSSWYSHWGQGILVTVSS	CoV1838
SG_CO_OK_00018_dandelion_GAAGCAGGTGGGTATG_contig_1	QVQLVESGGGAVQPGRSLRVSCVASGFAFSDYALHWVRQAPGKGLDWVAIISYAGNTKYTDSVKGRFAVSRDNSKNMVFLQMNNLRPEDTGIYYCARETLDPGSSWFSHWGRGTLVTVSS
SG_CO_OK_00018_dandelion_GATCTAGAGTAATCCC_contig_2	QVQLAESGGGVVQPGRSLRLSCAASGFTFSDYAFHWVRQAPGKGLEWVAIISYNGNNKYADSVTGRFTISRDNSRNTLYLRMDSLGPEDTAIYYCARECDDHRSSWFDYWGQGTLVTVSS
SG_CO_OK_00018_dandelion_GGAATAACAAGAGGCT_contig_2	QVQLVESGGGVVQPGRSLRLSCAASGFSFSSRALHWVRQAPGKGLEWVAIIAYNGNNKVADSVKGRFTISRDNSQRTLYLQMNSLRSGDTAVYFCARECDDYNSSWFDYWGQGTLVTVSS
SG_CO_OK_00018_dandelion_GGCGTGTAGTTTAGGA_contig_2	QVQLVESGGGAVQPGRSLRVSCVASGFTFSDYAFHWVRQAPGKGLDWVAIISYAGNTKYADSVKGRFAVSRDNSKNMVYLQMNSLRPDDTGIYYCARETLDPGSSWFSHWGQGTLVTVSS
SG_CO_OK_00018_dandelion_GGGACCTTCGGAGCAA_contig_2	QVQLVESGGGAVQPGKSLRVSCVASGFTFSDYAFHWVRQAPGKGLDWVAIISYAGNTKYADSVKGRFAVSRDNSKNIVYLQMNSLTPDDTSIYFCARETLDPGSSWFSHWGQGTLVTVSS
SG_CO_OK_00018_dandelion_GGGAGATAGGCAGGTT_contig_2	QVQLVESGGGLVQPGKSLRLSCAASGFSFNSRAMHWVRQGPAKGLEWLAIIAYNGNNKYAESVKGRFTISRDNSKSTLYLQMNNLTSDDTAVYYCARECDDLNHSWFDYWGQGTLVTVSS
SG_CO_OK_00018_dandelion_GTACGTATCGTTACGA_contig_2	QVQLVESGGGVVQPGKSLRLSCAASGFTFGKYAMHWVRQAPGKGLEWVAIISYNGNNIYTDSVKGRFTISRDNSKNNLYLQMNSLRPEDTAVYYCARECDDYRNSWFDYWGQGTLVTVSS
SG_CO_OK_00018_dandelion_GTCTTCGCAAGCGTAG_contig_2	QVQLVESGGGVVQPGRSLRLSCAASGFSFNSRAMHWVRQAPGKGLEWVAIIAYNGNNKYADSVKGRFTISRDNSKSTLYLQMNSLTSDDTAVYYCARECDDHNHSWFDYWGQGTLVTVSS
SG_CO_OK_00018_dandelion_TACGGGCGTCGCATCG_contig_2	QVHLAESGGGLVQPGGSLRLSCAASGFSFSKFAMHWVRQAPGKGLEWVAIISYSGNTEYTGSVKGRFTISRDNSQNTLHLQMNSLRPDDTAVYYCARECDDHTSSWFDFWGQGTRVTVSS
SG_CO_OK_00018_dandelion_TAGGCATAGGCTATCT_contig_2	QVQLVESGGGLVQPGKSLRLSCVASGFNFNRRAMHWVRRGPARGLEWLAIIAYNGNTKYAESVKGRFTISRDDSKSTLYLQMNSLTRGDTAVYYCARECDDQNHSWFDYWGQGTLVTVSS
SG_CO_OK_00018_dandelion_TCGGGACAGGACTGGT_contig_2	QVQLVESGGGVVQPGRSLRLSCAASGFTFSDYAFHWVRQAPGKGLEWVAIISYSGNNKYTDSVKGRFTISRDNSRDRLYLQMNNLGTDDTAIYYCARECDDHRSSWFDYWGQGTLVTVSS
SG_CO_OK_00018_dandelion_TCGTACCCAGTATAAG_contig_2	QVQLVESGGGVVQPGRSLRLSCAASGFTFSNFAMHWVRQAPGKGLEWVAIISYDGTTRYGDSVKGRVAVSRDNSKNTLSLQLNSLRSEDTAMYYCARETPDPGSSWYSHWGQGTLVTVSS
SG_CO_OK_00018_dandelion_TTGGAACGTAAGGGAA_contig_2	QVQLVESGGGVVQPGKSLRLSCAASGFRFGNYAMHWVRQAPGKGLEWVAIISYNGNNIYTDSVKGRFTISRDNSKNNLYLQMNSLRAEDTAVYYCARECDDYKNSWFDYWGQGTLVTVSS	CoV1810
Germline	QVQLVESGGGVVQPGRSLRLSCAASGFTFSSYAMHWVRQAPGKGLEWVAVISYDGSNKYYADSVKGRFTISRDNSKNTLYLQMNSLRAEDTAVYYCARECDDFNHSWFDYWGQGTLVTVSS	CoV1804GL
