# Supplementary material for: Clonal landscape of autoantibody-secreting plasmablasts in COVID-19 patients
Source: Life Sci Alliance. 2024 Sep 17;7(12):e202402774. doi: 10.26508/lsa.202402774 (PMC11408605; doi:10.26508/lsa.202402774)
Supplement: Supplementary file 35 [file LSA-2024-02774_SdataF6.2.xlsx]

## Sheet: Fig6B
1a	2a	3a
12.245	13.265	21.429
14.286	15.306	16.327
14.286	14.286	14.286
13.265	9.184	12.245
12.245	14.286	21.429
14.286	10.204	18.367
19.388	14.286	21.429
12.245	10.204	17.347
24.49		14.286
15.19	12.63	17.46	Mean
