# Supplementary material for: Clonal landscape of autoantibody-secreting plasmablasts in COVID-19 patients
Source: Life Sci Alliance. 2024 Sep 17;7(12):e202402774. doi: 10.26508/lsa.202402774 (PMC11408605; doi:10.26508/lsa.202402774)
Supplement: Supplementary file 36 [file LSA-2024-02774_SdataF6.3.xlsx]

## Sheet: Fig5B
N
Conc. (mcg/ml)	CoV1804	CoV1810	CoV1827	CoV1838	Negative control
10	1.307	1.38	1.401	1.283	0.143
3.33333	1.244	1.208	1.379	1.266	0.126
1.11111	1.292	1.26	1.371	1.214	0.127
0.37037	1.16	1.025	1.323	1.184	0.129
0.123457	1.105	0.719	0.968	1.039	0.136
0.041152	0.803	0.383	0.59	0.715	0.135
0.013717	0.475	0.232	0.311	0.397	0.138
0.004572	0.284	0.167	0.211	0.239	0.134
CL
Conc. (mcg/ml)	CoV1804	CoV1810	CoV1827	CoV1838	Negative control
10	1.98	2.71	3.14	0.567	0.148
3.33333	0.958	2.214	2.293	0.301	0.126
1.11111	0.414	1.799	1.38	0.167	0.128
0.37037	0.203	0.964	0.697	0.127	0.128
0.123457	0.115	0.473	0.302	0.122	0.132
0.041152	0.121	0.218	0.186	0.116	0.185
0.013717	0.097	0.149	0.136	0.113	0.148
0.004572	0.092	0.118	0.123	0.103	0.108
