# Supplementary material for: Clonal landscape of autoantibody-secreting plasmablasts in COVID-19 patients
Source: Life Sci Alliance. 2024 Sep 17;7(12):e202402774. doi: 10.26508/lsa.202402774 (PMC11408605; doi:10.26508/lsa.202402774)
Supplement: Supplementary file 38 [file LSA-2024-02774_SdataF6.5.xlsx]

## Sheet: Fig6H
1b	2b	3b	4b
12.245	18.367	12.245	19.388
12.245	19.388	10.204	15.306
11.224	20.408	13.265	18.367
9.184	18.367	15.306	18.367
13.265		13.265	20.408
16.327		16.327	16.327
12.245		14.286	15.306
11.224		14.286	16.327
		18.367
		14.286
		10.204
12.24	19.13	13.82	17.47	Mean
