# Supplementary material for: Clonal landscape of autoantibody-secreting plasmablasts in COVID-19 patients
Source: Life Sci Alliance. 2024 Sep 17;7(12):e202402774. doi: 10.26508/lsa.202402774 (PMC11408605; doi:10.26508/lsa.202402774)
Supplement: Supplementary file 39 [file LSA-2024-02774_SdataF6.6.xlsx]

## Sheet: Fig5E
N
Conc. (mcg/ml)	CoV6100	CoV6111	CoV6114	CoV6139	Negative control
10	1.432	1.421	1.397	1.439	0.143
3.33333	1.42	1.441	1.368	1.427	0.126
1.11111	1.438	1.485	1.472	1.498	0.127
0.37037	1.383	1.393	1.378	1.275	0.129
0.123457	1.289	1.311	1.272	1.289	0.136
0.041152	0.977	0.993	0.964	1.026	0.135
0.013717	0.596	0.6	0.614	0.622	0.138
0.004572	0.342	0.359	0.35	0.354	0.134
CL
Conc. (mcg/ml)	CoV6100	CoV6111	CoV6114	CoV6139	Negative control
10	0.916	2.022	1.888	2.009	0.148
3.33333	0.414	1.221	1.146	1.129	0.126
1.11111	0.195	0.569	0.497	0.466	0.128
0.37037	0.138	0.277	0.253	0.211	0.128
0.123457	0.145	0.162	0.152	0.134	0.132
0.041152	0.134	0.138	0.145	0.139	0.185
0.013717	0.097	0.129	0.104	0.095	0.148
0.004572	0.114	0.117	0.098	0.097	0.108
