# Supplementary material for: Clonal landscape of autoantibody-secreting plasmablasts in COVID-19 patients
Source: Life Sci Alliance. 2024 Sep 17;7(12):e202402774. doi: 10.26508/lsa.202402774 (PMC11408605; doi:10.26508/lsa.202402774)
Supplement: Supplementary file 40 [file LSA-2024-02774_SdataF6.7.zip]

Archive with 5 entries (5 files):
- SourceDataForFigure6J/CoV6100.png
- SourceDataForFigure6J/CoV6111 .png
- SourceDataForFigure6J/CoV6114.png
- SourceDataForFigure6J/CoV6139.png
- SourceDataForFigure6J/desktop.ini
