# Supplementary material for: Clonal landscape of autoantibody-secreting plasmablasts in COVID-19 patients
Source: Life Sci Alliance. 2024 Sep 17;7(12):e202402774. doi: 10.26508/lsa.202402774 (PMC11408605; doi:10.26508/lsa.202402774)
Supplement: Supplementary file 41 [file LSA-2024-02774_TableS7.xlsx]

## Sheet: Sheet1
Table S7. PA-N-CoV1804 sequences from donor SG CO OK 00018
Sequence ID	Sequence (AA)	VH	DH*	JH	Clade	VH Mut (%)	Ab ID
SG_CO_OK_00018_dandelion_GGGAGATAGGCAGGTT_contig_2	QVQLVESGGGLVQPGKSLRLSCAASGFSFNSRAMHWVRQGPAKGLEWLAIIAYNGNNKYAESVKGRFTISRDNSKSTLYLQMNNLTSDDTAVYYCARECDDLNHSWFDYWGQGTLVTVSS	3-33	1-14	4	1a	19.4
SG_CO_OK_00018_dandelion_GTCTTCGCAAGCGTAG_contig_2	QVQLVESGGGVVQPGRSLRLSCAASGFSFNSRAMHWVRQAPGKGLEWVAIIAYNGNNKYADSVKGRFTISRDNSKSTLYLQMNSLTSDDTAVYYCARECDDHNHSWFDYWGQGTLVTVSS	3-33	1-14	4	1a	12.2
SG_CO_OK_00018_dandelion_AAGGTTCTCTCCAGGG_contig_2	QVQLVESGGGVVQPGRSLRLSCVASGFSFSSRAMHWVRQAPGKGLEWVAIIAYNGNNKYADSVKGRFTISRDNSKSTLYLQMNSLTSDDTAVYYCARECDDFNHSWFDYWGQGTLVTVSS	3-33	2-21	4	1a	12.2	CoV1804
SG_CO_OK_00018_dandelion_CGAGCACAGTATCTCG_contig_1	QVQLVESGGGAVQPGRSLRLSCVASGFSFSSRAMHWVRQAPGKGLEWVAIIAYNGNNKYADSVKGRFTISRDNSKSTLYLQMNSLTSDDTAVYYCARECDDFNHSWFDYWGQGTLVTVSS	3-33	2-21	4	1a	13.3
SG_CO_OK_00018_dandelion_AATCGGTTCTTGTATC_contig_2	QVQLVESGGGVVQPGRSLRLSCAASGFRFDTRAMHWVRQAPGKGLEWVAIIAYDGNTKHADSVKGRFTISRDNSKSTLYLQMNSLTSGDTAVYYCARECDDYQSSWFDFWGRGTLVTVSS	3-33	4/OR15-4a/OR15-4b	5	1a	14.3
SG_CO_OK_00018_dandelion_GGAATAACAAGAGGCT_contig_2	QVQLVESGGGVVQPGRSLRLSCAASGFSFSSRALHWVRQAPGKGLEWVAIIAYNGNNKVADSVKGRFTISRDNSQRTLYLQMNSLRSGDTAVYFCARECDDYNSSWFDYWGQGTLVTVSS	3-33	5-24	4	1a	14.3
SG_CO_OK_00018_dandelion_CATCCACCATTGGGCC_contig_2	QVQLVESGGGVVQPGTSLRLSCAASGFIFRSRAMHWVRQAPGRGLEWVAIIAYNGNNKYADSVKGRFTISRDNSKSTLYLQMNSLRSNDTALYYCARECDDYNSSWFDFWGQGTLVTVSS	3-33	6-13	4	1a	14.3
SG_CO_OK_00018_dandelion_CGATGTAGTCCTCCAT_contig_2	QVQLVESGGGVVQPGRSLRLSCAASGFSFSSRAMHWVRQAPGKGLEWVAIIAYNGNNKHADSVKGRFTISRDNSKSTLYLQMNSLTSDDTAVYYCARECDDYNSSWFDFWGQGTLVTVSS	3-33	6-13	4	1a	12.2
SG_CO_OK_00018_dandelion_TAGGCATAGGCTATCT_contig_2	QVQLVESGGGLVQPGKSLRLSCVASGFNFNRRAMHWVRRGPARGLEWLAIIAYNGNTKYAESVKGRFTISRDDSKSTLYLQMNSLTRGDTAVYYCARECDDQNHSWFDYWGQGTLVTVSS	3-33	6-13	4	1a	24.5
SG_CO_OK_00018_dandelion_CCGTACTGTCATACTG_contig_2	QVQLVESGGGVVQPGKSLRLSCAASGFRFGNFAMHWVRQAAGKGLEWVAIISYNGNNLYMDSVKGRFTISRDNSKNTVYLQMNSLRVEDTAVYYCARECDDYKHSWFDYWGQGTPVTVSS	3-33	4/OR15-4a/OR15-4b	5	2a	14.3
SG_CO_OK_00018_dandelion_GTACGTATCGTTACGA_contig_2	QVQLVESGGGVVQPGKSLRLSCAASGFTFGKYAMHWVRQAPGKGLEWVAIISYNGNNIYTDSVKGRFTISRDNSKNNLYLQMNSLRPEDTAVYYCARECDDYRNSWFDYWGQGTLVTVSS	3-33	4-4	4	2a	10.2
SG_CO_OK_00018_dandelion_TTGGAACGTAAGGGAA_contig_2	QVQLVESGGGVVQPGKSLRLSCAASGFRFGNYAMHWVRQAPGKGLEWVAIISYNGNNIYTDSVKGRFTISRDNSKNNLYLQMNSLRAEDTAVYYCARECDDYKNSWFDYWGQGTLVTVSS	3-33	5-24	4	2a	10.2	CoV1810
SG_CO_OK_00018_dandelion_ACGCCGAGTGAAATCA_contig_2	QVQLVESGGGVVQPGRSLRLSCAASGFTFSDYAFHWVRQAPGKGLEWVAIISYNGNNRYTDSVKGRFTISRDNSMSTLFLQVNSLGPEDTAVYYCARECDDYRSSWFDYWGQGTLVTVSS	3-33	6-13	4	2a	13.3
SG_CO_OK_00018_dandelion_ATAACGCAGCACAGGT_contig_2	QVQLVESGGGVVQPGGSLRLSCAASGFTFSDFAFHWVRQAPGKGLEWVAIISYNGTNKYRDSLKGRFTISRDNTRNSLYLQMNSLGPEDTAVYYCARECDDYRSSWFDYWGQGTLVIVSS	3-33	6-13	4	2a	15.3
SG_CO_OK_00018_dandelion_CGAGAAGGTGAGTATA_contig_2	QVQLVESGGGVVQPGRSLRLSCAASGFTFSDYAFHWVRQAPGKGLEWVAIISYNGNNKYTDSVKGRFTISRDNSRNKLYLQMNSLGAEDTAVYYCARECDDYRSSWFDYWGQGTLVTVSS	3-33	6-13	4	2a	9.18
SG_CO_OK_00018_dandelion_GATCTAGAGTAATCCC_contig_2	QVQLAESGGGVVQPGRSLRLSCAASGFTFSDYAFHWVRQAPGKGLEWVAIISYNGNNKYADSVTGRFTISRDNSRNTLYLRMDSLGPEDTAIYYCARECDDHRSSWFDYWGQGTLVTVSS	3-33	6-13	4	2a	14.3
SG_CO_OK_00018_dandelion_TCGGGACAGGACTGGT_contig_2	QVQLVESGGGVVQPGRSLRLSCAASGFTFSDYAFHWVRQAPGKGLEWVAIISYSGNNKYTDSVKGRFTISRDNSRDRLYLQMNNLGTDDTAIYYCARECDDHRSSWFDYWGQGTLVTVSS	3-33	6-13	4	2a	14.3
SG_CO_OK_00018_dandelion_AGGGAGTGTATATCCG_contig_1	QVQLVESGGGAVQPGRSLRVSCVASGFTFSDYAFHWVRQAPGKGLDWVAIISYAGNTKYADSVKGRFVVSRDSSKHMVYLQMNSLRPDDTGIYYCARETLDPGSSWFSHWGQGTLVTVSS	3-33	2-15	5	3a	21.4	CoV1827
SG_CO_OK_00018_dandelion_GAAGCAGGTGGGTATG_contig_1	QVQLVESGGGAVQPGRSLRVSCVASGFAFSDYALHWVRQAPGKGLDWVAIISYAGNTKYTDSVKGRFAVSRDNSKNMVFLQMNNLRPEDTGIYYCARETLDPGSSWFSHWGRGTLVTVSS	3-33	2-15	5	3a	21.4
SG_CO_OK_00018_dandelion_GGCGTGTAGTTTAGGA_contig_2	QVQLVESGGGAVQPGRSLRVSCVASGFTFSDYAFHWVRQAPGKGLDWVAIISYAGNTKYADSVKGRFAVSRDNSKNMVYLQMNSLRPDDTGIYYCARETLDPGSSWFSHWGQGTLVTVSS	3-33	2-15	5	3a	18.4
SG_CO_OK_00018_dandelion_GGGACCTTCGGAGCAA_contig_2	QVQLVESGGGAVQPGKSLRVSCVASGFTFSDYAFHWVRQAPGKGLDWVAIISYAGNTKYADSVKGRFAVSRDNSKNIVYLQMNSLTPDDTSIYFCARETLDPGSSWFSHWGQGTLVTVSS	3-33	2-15	5	3a	21.4
SG_CO_OK_00018_dandelion_ATCTACTGTTCAACCA_contig_2	QVQLVESGGGVVQPGGSLRLSCAASGFTFNRFALHWVRQAPGKGLEWVAIISHDGNTRYGDSVKGRFAVSRDNSKNTLYVEMNSLRTDDTAVYYCARETPDPGSSWYSHWGQGTLVTVSS	3-33	6-13	5	3a	16.3
SG_CO_OK_00018_dandelion_CATCAGACAGATCGGA_contig_2	QVHLVESGGGVVQPGKSLRLSCAASGFTFSNFAMHWVRQAPGKGLEWVAIISHDGNTKYEDSVNGRFAVSRDNSKNTLYLQMNSLRRDDTAVYYCARETPDPGSSWYSHWGQGTLVTVSS	3-33	6-13	5	3a	14.3
SG_CO_OK_00018_dandelion_CTGTTTATCTACGAGT_contig_2	QVQLVESGGGVVQPGRSLRLSCAASGFTFSNFALHWVRQAPGKGLEWVAIISHDGNTRYEDSVNGRFAVSRDNSKNTLYLQMNSLRSEDTAVYYCARETPDPGSSWYSHWGQGILVTVSS	3-33	6-13	5	3a	12.2	CoV1838
SG_CO_OK_00018_dandelion_TACGGGCGTCGCATCG_contig_2	QVHLAESGGGLVQPGGSLRLSCAASGFSFSKFAMHWVRQAPGKGLEWVAIISYSGNTEYTGSVKGRFTISRDNSQNTLHLQMNSLRPDDTAVYYCARECDDHTSSWFDFWGQGTRVTVSS	3-33	6-13	5	3a	17.3
SG_CO_OK_00018_dandelion_TCGTACCCAGTATAAG_contig_2	QVQLVESGGGVVQPGRSLRLSCAASGFTFSNFAMHWVRQAPGKGLEWVAIISYDGTTRYGDSVKGRVAVSRDNSKNTLSLQLNSLRSEDTAMYYCARETPDPGSSWYSHWGQGTLVTVSS	3-33	6-13	5	3a	14.3
* inferred with IMGT/V-QUEST
