# Supplementary material for: Clonal landscape of autoantibody-secreting plasmablasts in COVID-19 patients
Source: Life Sci Alliance. 2024 Sep 17;7(12):e202402774. doi: 10.26508/lsa.202402774 (PMC11408605; doi:10.26508/lsa.202402774)
Supplement: Supplementary file 42 [file LSA-2024-02774_TableS8.xlsx]

## Sheet: Sheet1
Table S8. PA-N-CoV1804 sequences from donor SG CO OK 00061
Sequence ID	Sequence (AA)	VH	DH*	JH	Clade	VH Mut (%)	Ab ID
SG_CO_OK_00061_dandelion_AACTTTCCAAGGCTCC_contig_2	QVQLVESGGGVVQPGRSLRLSCAASGFTFKNYPLHWVRQPPGKGLEWVAIISYDGTTKYADSVEGRFTISRDNSKNTLYLQMNSLRGEDTAVFYCARETGDYSGSWYDYWGQGTLVTVSS	3-33	6-13	5	1b	12.3
SG_CO_OK_00061_dandelion_ACGGGTCAGCCAGGAT_contig_2	QVQLVESGGGVVQPGRSLRLSCAASGFTFQNFPLHWVRQAPGKGLDWVAIISYDGTTKYADSVKGRFTISRDNSKNTLYLQMNSLRGEDTAVFYCARETGDYSGSWYDYWGQGTLVTVSS	3-33	6-13	5	1b	12.3
SG_CO_OK_00061_dandelion_CCTATTAAGCTAACAA_contig_2	QVQLVESGGGVVQPGRSLRLSCAASGFTFQNYPLHWVRQAPGKGLDWVAIISYDGTTKYADSVKGRFTISRDNSKNTLYLQMNSLRGEDTAVFYCARETGDYSGSWYDYWGQGTLVTVSS	3-33	6-13	5	1b	11.2	CoV6111
SG_CO_OK_00061_dandelion_GCAATCAGTCCCTTGT_contig_2	QVQLVESGGGVVQPGRSLRLSCAASGFTFKNYPLHWVRQAPGKGLEWVAIISYDGTTKYADSVKGRFTISRDNSKNTLYLQMNSLRAEDTAVFYCARETGDYSGSWYDYWGQGTLVTVSS	3-33	6-13	5	1b	9.18
SG_CO_OK_00061_dandelion_GCGCAGTGTAACGTTC_contig_2	QVQLVESGGGVVQPGRSLRLSCAASGFTFKNYPLHWVRQPPGKGLEWVAIISYDGTTKYADSVEGRFTISRDNSENTLYLQMNSLRGEDTAVFYCARETGDYSGSWYDFWGQGTLVTVSS	3-33	6-13	5	1b	13.3
SG_CO_OK_00061_dandelion_GTCGTAACAGTGGAGT_contig_2	QVQLVESGGGVVQPGGSLRISCAASGFTFSRYAFHWVRQAPGKGLEWLAIISFDGTTKYADSVKGRFTISRDNSKNTVYLQMHGLRPEDTSVFYCARETGDYTSSWFDYWGQGTLVAVSS	3-33	6-13	5	1b	16.3
SG_CO_OK_00061_dandelion_TACTTACGTTCGCGAC_contig_2	QVQLVESGGGVVQPGRSLRLSCAASGFTFKNYPLHWVRQPPGKGLEWVAIISYDGTTKYADSVEGRFTISRDNSKNTLYLQMNSLRGEDTAVFYCARETGDYSGSWYDFWGQGTLVTVSS	3-33	6-13	5	1b	12.2
SG_CO_OK_00061_dandelion_TTGACTTCAGGATCGA_contig_2	QVQLVESGGGVVQPGRSLRLSCAASGFTFKNYPLHWVRQAPGKGLEWVAIISYDGTTKYADSVEGRFTISRDNSKNTLYLQMNSLRGEDTAVFYCARETGDYSGSWYDYWGQGTLVTVSS	3-33	6-13	5	1b	11.2
SG_CO_OK_00061_dandelion_ATTGGTGCACCAGATT_contig_2	QVRLVESGGGVVHPGRSLRLSCAASGFTFNTFAFHWVRQAPGKGLEWVAIISYDGNTKYNTDAVKGRFTISRDNSRNTLYLHLSNLRPDDTAVYYCARETGDYSGSWYDYWGQGALVTVSS	3-33	6-13	5	2b	18.4
SG_CO_OK_00061_dandelion_CTCATTATCACATGCA_contig_2	QVRLVESGGGVVQPGRSLRLSCAASGFTFNTFAFHWVRQAPGKGLEWVAIISYDGNTKYNTDAVKGRFTISRDNFRNTLYLHLSNLTPDDTAVYYCARETGDYSGSWYDYWGRGALVTVSS	3-33	6-13	1	2b	19.4	CoV6114
SG_CO_OK_00061_dandelion_TAGTGGTGTAGCGCTC_contig_2	QVRLVESGGGVVHPGRSLRLSCAASGFTFNTFAFHWVRQAPGKGLEWVAIISFDGNTAYNTDAVKGRFTISRDNSRNTLYLHLSNLRPDDTAVYYCARETGDYSGSWYDYWGQGALVTVSS	3-33	6-13	5	2b	20.4
SG_CO_OK_00061_dandelion_TGCCCATCAAAGCGGT_contig_2	QVRLVESGGGVVHPGRSLRLSCAASGFTFNTFAFHWVRQAPGKGLEWVAIISYDGNTKYNIDAVKGRFTISRDNSRNTLYLHLSDLRPDDTAVYYCARETGDYSGSWYDYWGQGALVTVSS	3-33	6-13	1	2b	18.4
SG_CO_OK_00061_dandelion_AAAGCAATCGCAGGCT_contig_2	QVHLVESGGGVVQPGRSLRLSCAASGFRFSTYALHWVRQAPGKGLEWLAIISYDGTTKYNADAVKGRFTISRDNSKNTLYLQMNSLNPEDTAVYYCARETGDYSGSWYDYWGQGTLVTVSS	3-33	6-13	5	3b	12.2	CoV6100
SG_CO_OK_00061_dandelion_CAGTAACTCCAAGCCG_contig_2	QVHLVESGGGVVQPGRSLRLSCAASGFRFSTYALHWVRQAPGKGLEWVAIISYDGSTKYNADAVKGRFTISRDNSKNTLYLQMNSLNPEDTAVYYCARETGDYSGSWYDYWGQGILVTVSS	3-33	6-13	4	3b	10.2
SG_CO_OK_00061_dandelion_CCCATACGTTCAGTAC_contig_2	QVHLVESGGGVVQPGRSLRLSCAASGFRFSNFALHWVRQAPGKGLEWVAIISYDTSTKYNADAAKGRFTISRDNSKNTLYLQMNSLNPEDTAVYYCARETGDYSGSWYDYWGQGTLVTVSS	3-33	6-13	5	3b	13.3
SG_CO_OK_00061_dandelion_CGTCACTAGCTCCTCT_contig_2	QVHLVESGGGVVQPGRSLRLSCAASGFTFSTYPFHWVRQGPGKGLEWLAIISYDGTTAYNADAVKGRFTISRDNSKNTLYLQMNSLNPQDTAVYYCARETGDYSGSWYDYWGQGTLVTVSS	3-33	6-13	5	3b	15.3
SG_CO_OK_00061_dandelion_GACCAATGTACGAAAT_contig_2	QVHLVESGGGVVQPGRSLRLSCAASGFRFSTYALHWVRQAPGKGLEWLAIISYDGTTKYNADAVKGRFTISRDNSKNTLNLQMNSLNPEDTAVYYCARETGDYSGSWYDYWGQGTLVTVSS	3-33	6-13	5	3b	13.3
SG_CO_OK_00061_dandelion_GAGGTGATCATAACCG_contig_2	QVHLVESGGGAVQPGRSLRLSCAASGFRFSNYALHWVRQAPGKGLEWVAIISYAGTTEYNADAVKGRFTISRDNSKNTLYLQMDSLNPQDTAVYYCARETGDYSGSWYDSWGQGTLVTVSS	3-33	6-13	5	3b	16.3
SG_CO_OK_00061_dandelion_GATCGTAGTGCAACTT_contig_2	QVHLVESGGGVVQPGRSLRLSCAASGFRFSTYPFHWVRQAPGKGLEWVAIISYDATTKYNADAAKGRFTISRDNSKNTLYLQMNSLNPEDTAVYYCARETGDYSGSWYDYWGQGTLVTVSS	3-33	6-13	5	3b	14.3
SG_CO_OK_00061_dandelion_GATTCAGAGGACACCA_contig_2	QVYLLESGGGVVQPGRSLRLSCAASGFRFSTYALHWVRQAPGKGLEWLAIISYDGTTKYNADAVKGRFTISRDNSKNTLYLQMNSLNPEDTATYYCARETGDYSGSWYDFWGQGTLVTVSS	3-33	6-13	5	3b	14.3
SG_CO_OK_00061_dandelion_GTACTTTTCACCTCGT_contig_2	QVHLVESGGGAVQPGGSLRLSCAASGFRFSNYALHWVRQAPGKGLEWVAIISYAGTTEYNADAVKGRFTISRDNSKNTLYLQMDSLNPQDTAVYFCARETGDYTGSWYDSWGQGTLVTVSS	3-33	2-2/2-8	5	3b	18.4
SG_CO_OK_00061_dandelion_GTCATTTTCTGAGGGA_contig_2	QVHLVESGGGVVQPGRSLRLSCAASGFRFSTFALHWVRQAPGKGLEWVAIISYDATTKYNADAAKGRFTISRDNSKNTLYLQMNSLNPEDTAVYYCARETEDYSGSWYDFWGQGTLVTVSS	3-33	6-13	5	3b	14.3
SG_CO_OK_00061_dandelion_TAGACCAGTCTACCTC_contig_2	QVHLVESGGGVVQPGRSLRLSCAASGFRFSSYALHWVRQAPGKGLEWVAIISYDGSTKYNADAVKGRFTISRDNSQNTLYLQMNSLNPEDTAVYYCARETGDYSGSWYDYWGQGTLVTVSS	3-33	6-13	5	3b	10.2
SG_CO_OK_00061_dandelion_AAAGATGCATCTGGTA_contig_2	QVHLVESGGGVVQPGGSLRLSCAATGFRFSNFALHWVRQAPGKGLEWVAIISYDANTKYNTDAAKGRFTISRDNSKNTLYLQMNSLNPGDTAIYFCARETEDYTGSWYDYWGQGTLVTVSS	3-33	6-13	5	4b	19.4	CoV6139
SG_CO_OK_00061_dandelion_ACAGCCGGTCCGAAGA_contig_2	QVHLVESGGGVVQPGRSLRLSCAASGFRFSSFALHWVRQAPGKGLEWVAIISYDATTKYNADAAKGRFTISRDNSKNTLYLQMNSLNPEDTAIYFCARETEDYSGSWYDYWGQGTLVTVSS	3-33	6-13	5	4b	15.3
SG_CO_OK_00061_dandelion_AGAATAGCACCGTTGG_contig_2	QVHLVESGGGVVQPGGSLRLSCAASGFRFSNFALHWVRQAPGKGLEWVAIISYDATTKYNTDAAKGRFTISRDNSKNTLYLQMNSLNPGDTAIYFCARETEDYSGSWYDYWGQGSLVTVSS	3-33	6-13	5	4b	18.4
SG_CO_OK_00061_dandelion_AGTAGTCGTGCTCTTC_contig_1	QVHLVESGGGVVQPGRSLRLSCAATGFRFSNFALHWVRQAPGKGLEWVAIISYDANTKYNTDAAKGRFTISRDNSKNTLYLQMNSLNPGDTAIYFCARETEDYTGSWYDYWGQGTLVTVSS	3-33	6-13	5	4b	18.4
SG_CO_OK_00061_dandelion_CGTTCTGCATCTGGTA_contig_2	QVHLVESGGGVVQPGGSLRLSCAATGFRFSNFALHWVRQAPGKGLEWVAIISYDATTKYNTDAAKGRFTISRDNSRNTLYLQMNSLNPGDTAIYFCARETEDYSGSWYDYWGQGTLVTVSS	3-33	6-13	5	4b	20.4
SG_CO_OK_00061_dandelion_GTACTTTTCCAGATCA_contig_2	QVHLVESGGGVVQPGRSLRLSCAASGFRFSNFALHWVRQAPGKGLEWVAIISYDANTKYNTDAAKGRFTISRDNSKNTLYLQMNSLNREDTATYFCARETEDYSGSWYDYWGQGTLVTVSS	3-33	6-13	5	4b	16.3
SG_CO_OK_00061_dandelion_TGAAAGAGTCTCACCT_contig_2	QVHLVESGGGVVQPGRSLRLSCAASGFRFSNFALHWVRQAPGKGLEWVAIISYDTSTKYNADAAKGRFTISRDNSKNTLYLQMNSLNREDTATYFCARETEDYSGSWYDYWGQGTLVTVSS	3-33	6-13	5	4b	15.3
SG_CO_OK_00061_dandelion_TTTATGCGTGCAGGTA_contig_2	QVHLVESGGGVVQPGRSLRLSCAASGFRFSSFALHWVRQAPGKGLEWVAIISYDANTKYNTDAAKGRFTISRDNSKNTLYLQLNSLTPEDTAIYFCARETEDYSGSWYDYWGQGTLVTVSS	3-33	6-13	5	4b	16.3
* inferred with IMGT/V-QUEST
