# Supplementary material for: Clonal landscape of autoantibody-secreting plasmablasts in COVID-19 patients
Source: Life Sci Alliance. 2024 Sep 17;7(12):e202402774. doi: 10.26508/lsa.202402774 (PMC11408605; doi:10.26508/lsa.202402774)
Supplement: Supplementary file 43 [file LSA-2024-02774_SdataF7.1.xlsx]

## Sheet: Fig7A
dsDNA
Conc. (mcg/ml)	CoV4842	CoV4803	CoV59030	CoV59020	CoV1827	CoV1810	Negative control	CoV7099	CoV6725	CoV6100	CoV6111	CoV6114	CoV6139	71F12
10	0.539	0.773	1.586	1.708	1.666	1.716	0.113	1.342	0.213	0.186	1.259	1.082	1.242	1.732
3.33333	0.273	0.418	1.43	1.493	1.534	1.739	0.106	0.904	0.146	0.135	0.78	0.561	0.77	1.6
1.11111	0.184	0.206	1.34	1.517	1.233	1.692	0.11	0.459	0.123	0.118	0.397	0.295	0.395	1.643
0.37037	0.145	0.151	0.808	1.116	0.834	1.463	0.105	0.232	0.11	0.113	0.226	0.179	0.217	1.608
0.123457	0.119	0.128	0.388	0.633	0.355	0.996	0.104	0.144	0.107	0.112	0.149	0.152	0.153	1.238
0.041152	0.113	0.115	0.237	0.339	0.196	0.544	0.107	0.118	0.106	0.112	0.125	0.125	0.132	0.699
Insulin
Conc. (mcg/ml)	CoV4842	CoV4803	CoV59030	CoV59020	CoV1827	CoV1810	Negative control	CoV7099	CoV6725	CoV6100	CoV6111	CoV6114	CoV6139
10	0.231	0.196	0.231	0.306	0.794	1.126	0.092	0.444	0.133	0.128	0.386	0.372	0.396
3.33333	0.152	0.132	0.238	0.218	0.429	0.718	0.091	0.232	0.113	0.113	0.222	0.195	0.234
1.11111	0.103	0.107	0.132	0.16	0.24	0.371	0.094	0.146	0.102	0.102	0.151	0.138	0.145
0.37037	0.092	0.085	0.132	0.128	0.152	0.227	0.091	0.121	0.105	0.105	0.127	0.115	0.126
0.123457	0.095	0.096	0.121	0.113	0.121	0.165	0.088	0.108	0.102	0.104	0.116	0.113	0.146
0.041152	0.094	0.088	0.095	0.104	0.114	0.131	0.086	0.1	0.101	0.108	0.113	0.12	0.139
LPS
Conc. (mcg/ml)	CoV4842	CoV4803	CoV59030	CoV59020	CoV1827	CoV1810	Negative control	CoV7099	CoV6725	CoV6100	CoV6111	CoV6114	CoV6139
10	0.121	0.128	0.225	0.3	0.275	0.441	0.093	0.214	0.136	0.104	0.206	0.196	0.2
3.33333	0.111	0.111	0.195	0.224	0.233	0.326	0.094	0.173	0.097	0.102	0.175	0.168	0.163
1.11111	0.1	0.098	0.186	0.182	0.184	0.251	0.096	0.143	0.104	0.1	0.149	0.137	0.136
0.37037	0.099	0.095	0.15	0.172	0.163	0.218	0.096	0.123	0.097	0.105	0.123	0.115	0.115
0.123457	0.091	0.094	0.139	0.14	0.136	0.181	0.095	0.103	0.096	0.104	0.111	0.114	0.108
0.041152	0.094	0.093	0.109	0.125	0.117	0.161	0.094	0.097	0.105	0.104	0.103	0.11	0.105
