# Supplementary material for: Clonal landscape of autoantibody-secreting plasmablasts in COVID-19 patients
Source: Life Sci Alliance. 2024 Sep 17;7(12):e202402774. doi: 10.26508/lsa.202402774 (PMC11408605; doi:10.26508/lsa.202402774)
Supplement: Supplementary file 44 [file LSA-2024-02774_SdataF7.2.xlsx]

## Sheet: Fig7C
AA mut	# Ag
14	5
12	8
22	8
13	5
12	2
15	6
20	7
20	7
20	7
20	6
18	6
18	5
11	0
10	1
16	5
